# Supplementary material for: Combination of Radiosensitivity Gene Signature and PD-L1 Status Predicts Clinical Outcome of Patients With Locally Advanced Head and Neck Squamous Cell Carcinoma: A Study Based on The Cancer Genome Atlas Dataset
Source: Front Mol Biosci. 2021 Dec 14;8:775562. doi: 10.3389/fmolb.2021.775562 (PMC8712874; doi:10.3389/fmolb.2021.775562)
Supplement: Supplementary file 1 [file Table2.XLSX]

## Sheet: Table S2 Group_OS_DEGs_ego_cc
ID	Description	GeneRatio	BgRatio	pvalue	p.adjust	qvalue	geneID	Count
GO:0019814	immunoglobulin complex	60/645	159/19717	9.8e-48	4.39e-45	4.08e-45	IGLV5-37/IGHJ1/IGLV10-54/IGKV3D-15/IGHV3-33/CD79A/IGHV1-45/IGHV2-26/IGHV3-20/IGKV3-20/IGKV2-24/IGKV3D-11/IGHG2/IGKC/IGHV2-70D/IGHV3-13/IGHG3/IGHD/IGKV1D-12/IGHG1/IGHV4-28/IGLV6-57/IGLV2-14/IGLV2-18/IGLV4-69/IGKV2D-29/IGHV3-73/IGLC2/IGHV3-64/IGLL5/IGKV2-28/IGLC3/IGKV1D-8/IGKV1-6/IGKV1-39/IGKV1-8/IGLV3-27/IGLV3-12/IGKV1-5/IGKV1-16/IGKV4-1/IGHG4/IGHV1-18/IGKV2-30/IGLC7/IGLV3-16/IGLV1-51/IGHV3-30/IGK…	60
GO:0042571	immunoglobulin complex, circulating	31/645	72/19717	2.81e-27	6.3e-25	5.87e-25	IGHV3-33/IGHV1-45/IGHV2-26/IGHV3-20/IGKV3-20/IGHG2/IGKC/IGHV2-70D/IGHV3-13/IGHG3/IGHD/IGHG1/IGHV4-28/IGHV3-73/IGLC2/IGHV3-64/IGLL5/IGLC3/IGHG4/IGHV1-18/IGLC7/IGHV3-30/IGHV3-7/IGHV2-70/IGHV3-53/IGHV4-34/IGHV3-23/IGHV3-11/IGHV1-24/IGHV4-39/IGHA1	31
GO:0009897	external side of plasma membrane	51/645	393/19717	3.56e-17	5.32e-15	4.95e-15	CD274/PDCD1LG2/CXCR1/RAET1G/CCR3/IL31RA/F3/SERPINE2/IL1RL1/FOLR3/PRND/RAET1E/VCAM1/GFRA3/UMODL1/IGHV3-33/CD79A/IGHV1-45/CD19/SELP/NLGN1/IGHV2-26/IGHV3-20/IGHG2/IGKC/IGHV2-70D/IGHV3-13/IGHG3/IGHD/IGHG1/IGHV4-28/MS4A1/IGHV3-73/IGLC2/IGHV3-64/IGLL5/IGLC3/VTCN1/IGHG4/IGHV1-18/IGLC7/IGHV3-30/IGHV3-7/IGHV2-70/IGHV3-53/IGHV4-34/IGHV3-23/IGHV3-11/IGHV1-24/IGHV4-39/IGHA1	51
GO:0072562	blood microparticle	23/645	147/19717	4.62e-10	5.18e-08	4.82e-08	KRT1/CP/IGKV3-20/IGKV3D-11/IGHG2/IGKC/IGHV3-13/IGHG3/IGHD/IGKV1D-12/IGHG1/IGLC2/IGLC3/IGKV1-39/IGKV1-5/IGKV4-1/IGHG4/IGKV2-30/IGKV3-15/IGHV3-7/IGLV3-21/IGHV3-23/IGHA1	23
GO:0001533	cornified envelope	13/645	65/19717	1.5e-07	1.34e-05	1.25e-05	C1orf68/CDSN/LCE3E/LCE1F/DSG1/LCE1E/LCE3D/KRT1/DSC1/LCE2D/PRR9/LCE1D/LCE1A	13
GO:0005796	Golgi lumen	12/645	102/19717	0.000124709	0.00931158	0.00866397	WNT1/NGF/WNT7A/PODXL2/CSPG4/PRELP/DEFB4A/OGN/MUC4/GPC3/OMD/MUCL1	12
GO:0045111	intermediate filament cytoskeleton	19/645	251/19717	0.000634515	0.0393612	0.0366237	KRT6C/DDX60/KRT75/KRT82/KRT6B/NR1I2/KRTAP2-3/CASP14/KRT16/KRT14/KRT25/KRT1/INA/KRT37/SHANK2/NEFL/KRT19/KRT84/KRT76	19
GO:0005882	intermediate filament	17/645	214/19717	0.000702879	0.0393612	0.0366237	KRT6C/KRT75/KRT82/KRT6B/KRTAP2-3/CASP14/KRT16/KRT14/KRT25/KRT1/INA/KRT37/SHANK2/NEFL/KRT19/KRT84/KRT76	17
GO:0098793	presynapse	30/645	491/19717	0.000832974	0.0414636	0.0385799	FLRT3/NGF/IL31RA/WNT7A/CNGB1/TH/KCNJ10/SLC6A11/TSPOAP1/GRM7/CNR1/SLC30A3/PNOC/DOC2B/SLC1A7/PENK/KCNA2/SLC6A2/PCLO/DDC/NTS/NEFL/NRXN1/NTRK2/MT3/GRIN2A/NLGN1/CACNA1B/CEL/SV2B	30
GO:0045095	keratin filament	10/645	95/19717	0.00108632	0.0482409	0.0448858	KRT6C/KRT75/KRT82/KRT6B/KRTAP2-3/CASP14/KRT14/KRT1/KRT84/KRT76	10
GO:0150034	distal axon	20/645	285/19717	0.00118449	0.0482409	0.0448858	FLRT3/ARHGAP4/OTX2/CNGB1/TH/TENM2/DSCAM/TSPOAP1/NPTXR/CNR1/BRSK2/PNOC/PENK/KCNA2/NTS/SHANK2/MYH14/NEFL/NTRK2/CRTAC1	20
