# Supplementary material for: Combination of Radiosensitivity Gene Signature and PD-L1 Status Predicts Clinical Outcome of Patients With Locally Advanced Head and Neck Squamous Cell Carcinoma: A Study Based on The Cancer Genome Atlas Dataset
Source: Front Mol Biosci. 2021 Dec 14;8:775562. doi: 10.3389/fmolb.2021.775562 (PMC8712874; doi:10.3389/fmolb.2021.775562)
Supplement: Supplementary file 2 [file Table3.XLSX]

## Sheet: Table S3 Group_OS_DEGs_ego_BP
ID	Description	GeneRatio	BgRatio	pvalue	p.adjust	qvalue	geneID	Count
GO:0006958	complement activation, classical pathway	47/615	137/18670	3.19e-35	1.64e-31	1.48e-31	CR2/IGHV3-33/IGHV1-45/IGHV2-26/IGHV3-20/IGKV3-20/IGKV3D-11/IGHG2/IGKC/IGHV2-70D/IGHV3-13/IGHG3/IGHD/IGKV1D-12/IGHG1/IGHV4-28/IGLV6-57/IGLV2-14/IGHV3-73/IGLC2/IGHV3-64/IGLL5/IGKV2-28/IGLC3/IGKV1-39/IGLV3-27/IGKV1-5/IGKV1-16/IGKV4-1/IGHG4/IGHV1-18/IGKV2-30/IGLC7/IGLV1-51/IGHV3-30/IGKV3-15/IGHV3-7/IGKV3D-20/IGHV2-70/IGHV3-53/IGHV4-34/IGLV3-21/IGHV3-23/IGHV3-11/IGHV1-24/IGHV4-39/IGHA1	47
GO:0002455	humoral immune response mediated by circulating immunoglobulin	48/615	150/18670	2.49e-34	6.39e-31	5.78e-31	FOXJ1/CR2/IGHV3-33/IGHV1-45/IGHV2-26/IGHV3-20/IGKV3-20/IGKV3D-11/IGHG2/IGKC/IGHV2-70D/IGHV3-13/IGHG3/IGHD/IGKV1D-12/IGHG1/IGHV4-28/IGLV6-57/IGLV2-14/IGHV3-73/IGLC2/IGHV3-64/IGLL5/IGKV2-28/IGLC3/IGKV1-39/IGLV3-27/IGKV1-5/IGKV1-16/IGKV4-1/IGHG4/IGHV1-18/IGKV2-30/IGLC7/IGLV1-51/IGHV3-30/IGKV3-15/IGHV3-7/IGKV3D-20/IGHV2-70/IGHV3-53/IGHV4-34/IGLV3-21/IGHV3-23/IGHV3-11/IGHV1-24/IGHV4-39/IGHA1	48
GO:0006956	complement activation	50/615	175/18670	4.73e-33	8.11e-30	7.34e-30	COLEC11/KRT1/CR2/IGHV3-33/IGHV1-45/CD19/IGHV2-26/IGHV3-20/IGKV3-20/IGKV3D-11/IGHG2/IGKC/IGHV2-70D/IGHV3-13/IGHG3/IGHD/IGKV1D-12/IGHG1/IGHV4-28/IGLV6-57/IGLV2-14/IGHV3-73/IGLC2/IGHV3-64/IGLL5/IGKV2-28/IGLC3/IGKV1-39/IGLV3-27/IGKV1-5/IGKV1-16/IGKV4-1/IGHG4/IGHV1-18/IGKV2-30/IGLC7/IGLV1-51/IGHV3-30/IGKV3-15/IGHV3-7/IGKV3D-20/IGHV2-70/IGHV3-53/IGHV4-34/IGLV3-21/IGHV3-23/IGHV3-11/IGHV1-24/IGHV4-39/IGH…	50
GO:0006959	humoral immune response	62/615	356/18670	1.53e-27	1.97e-24	1.78e-24	IFNE/IFNK/COLEC11/RNASE7/FOXJ1/IFNA1/CXCL11/KRT1/DEFB4A/KLK5/CR2/IGHV3-33/IGHV1-45/CD19/IGHV2-26/IGHV3-20/IGKV3-20/IGKV3D-11/IGHG2/IGKC/IGHV2-70D/KLK7/IGHV3-13/IGHG3/IGHD/IGKV1D-12/IGHG1/IGHV4-28/MS4A1/IGLV6-57/IGLV2-14/IGHV3-73/IGLC2/IGHV3-64/IGLL5/IGKV2-28/IGLC3/IGKV1-39/IGLV3-27/IGKV1-5/IGKV1-16/IGKV4-1/IGHG4/S100A12/IGHV1-18/IGKV2-30/IGLC7/IGLV1-51/PPBP/IGHV3-30/IGKV3-15/IGHV3-7/IGKV3D-20/IGH…	62
GO:0016064	immunoglobulin mediated immune response	49/615	218/18670	3.78e-27	3.89e-24	3.51e-24	FOXJ1/CR2/IGHV3-33/IGHV1-45/CD19/IGHV2-26/IGHV3-20/IGKV3-20/IGKV3D-11/IGHG2/IGKC/IGHV2-70D/IGHV3-13/IGHG3/IGHD/IGKV1D-12/IGHG1/IGHV4-28/IGLV6-57/IGLV2-14/IGHV3-73/IGLC2/IGHV3-64/IGLL5/IGKV2-28/IGLC3/IGKV1-39/IGLV3-27/IGKV1-5/IGKV1-16/IGKV4-1/IGHG4/IGHV1-18/IGKV2-30/IGLC7/IGLV1-51/IGHV3-30/IGKV3-15/IGHV3-7/IGKV3D-20/IGHV2-70/IGHV3-53/IGHV4-34/IGLV3-21/IGHV3-23/IGHV3-11/IGHV1-24/IGHV4-39/IGHA1	49
GO:0019724	B cell mediated immunity	49/615	221/18670	7.34e-27	6.29e-24	5.69e-24	FOXJ1/CR2/IGHV3-33/IGHV1-45/CD19/IGHV2-26/IGHV3-20/IGKV3-20/IGKV3D-11/IGHG2/IGKC/IGHV2-70D/IGHV3-13/IGHG3/IGHD/IGKV1D-12/IGHG1/IGHV4-28/IGLV6-57/IGLV2-14/IGHV3-73/IGLC2/IGHV3-64/IGLL5/IGKV2-28/IGLC3/IGKV1-39/IGLV3-27/IGKV1-5/IGKV1-16/IGKV4-1/IGHG4/IGHV1-18/IGKV2-30/IGLC7/IGLV1-51/IGHV3-30/IGKV3-15/IGHV3-7/IGKV3D-20/IGHV2-70/IGHV3-53/IGHV4-34/IGLV3-21/IGHV3-23/IGHV3-11/IGHV1-24/IGHV4-39/IGHA1	49
GO:0002920	regulation of humoral immune response	39/615	134/18670	2.43e-26	1.78e-23	1.61e-23	FOXJ1/KLK5/CR2/IGHV3-33/CD19/IGKV3-20/IGKV3D-11/IGHG2/IGKC/KLK7/IGHV3-13/IGHG3/IGKV1D-12/IGHG1/IGLV6-57/IGLV2-14/IGLC2/IGKV2-28/IGLC3/IGKV1-39/IGLV3-27/IGKV1-5/IGKV1-16/IGKV4-1/IGHG4/IGKV2-30/IGLC7/IGLV1-51/IGHV3-30/IGKV3-15/IGHV3-7/IGKV3D-20/IGHV2-70/IGHV3-53/IGHV4-34/IGLV3-21/IGHV3-23/IGHV3-11/IGHV4-39	39
GO:0030449	regulation of complement activation	36/615	115/18670	1.23e-25	7.89e-23	7.13e-23	CR2/IGHV3-33/CD19/IGKV3-20/IGKV3D-11/IGHG2/IGKC/IGHV3-13/IGHG3/IGKV1D-12/IGHG1/IGLV6-57/IGLV2-14/IGLC2/IGKV2-28/IGLC3/IGKV1-39/IGLV3-27/IGKV1-5/IGKV1-16/IGKV4-1/IGHG4/IGKV2-30/IGLC7/IGLV1-51/IGHV3-30/IGKV3-15/IGHV3-7/IGKV3D-20/IGHV2-70/IGHV3-53/IGHV4-34/IGLV3-21/IGHV3-23/IGHV3-11/IGHV4-39	36
GO:0006910	phagocytosis, recognition	30/615	84/18670	1.74e-23	9.92e-21	8.97e-21	IGHV3-33/IGHV1-45/IGHV2-26/IGHV3-20/IGHG2/IGKC/IGHV2-70D/IGHV3-13/IGHG3/IGHD/IGHG1/IGHV4-28/IGHV3-73/IGLC2/IGHV3-64/IGLL5/IGLC3/IGHG4/IGHV1-18/IGLC7/IGHV3-30/IGHV3-7/IGHV2-70/IGHV3-53/IGHV4-34/IGHV3-23/IGHV3-11/IGHV1-24/IGHV4-39/IGHA1	30
GO:0002460	adaptive immune response based on somatic recombination of immune receptors built from immunoglobulin superfamily domains	55/615	361/18670	1.24e-21	6.36e-19	5.75e-19	CD274/RAET1G/IL1RL1/FOXJ1/RAET1E/NLRP10/CR2/IGHV3-33/IGHV1-45/CD19/CCL19/IGHV2-26/IGHV3-20/IGKV3-20/IGKV3D-11/IGHG2/IGKC/IGHV2-70D/IGHV3-13/IGHG3/IGHD/IGKV1D-12/IGHG1/IGHV4-28/IGLV6-57/IGLV2-14/IGHV3-73/IGLC2/IGHV3-64/IGLL5/IGKV2-28/IGLC3/IGKV1-39/IGLV3-27/IGKV1-5/IGKV1-16/IGKV4-1/IGHG4/IGHV1-18/IGKV2-30/IGLC7/IGLV1-51/IGHV3-30/IGKV3-15/IGHV3-7/IGKV3D-20/IGHV2-70/IGHV3-53/IGHV4-34/IGLV3-21/IGHV3-…	55
GO:0050853	B cell receptor signaling pathway	34/615	129/18670	1.43e-21	6.67e-19	6.03e-19	BLK/IGHV3-33/CD79A/IGHV1-45/CD19/IGHV2-26/IGHV3-20/IGHG2/IGKC/IGHV2-70D/IGHV3-13/IGHG3/IGHD/IGHG1/IGHV4-28/MS4A1/IGHV3-73/IGLC2/IGHV3-64/IGLL5/IGLC3/IGHG4/IGHV1-18/IGLC7/IGHV3-30/IGHV3-7/IGHV2-70/IGHV3-53/IGHV4-34/IGHV3-23/IGHV3-11/IGHV1-24/IGHV4-39/IGHA1	34
GO:0008037	cell recognition	42/615	215/18670	6.24e-21	2.67e-18	2.42e-18	PAEP/CNTNAP3/DSCAM/CNR1/FOLR3/CLGN/CNTN4/IGHV3-33/IGHV1-45/CCL19/IGHV2-26/IGHV3-20/IGHG2/IGKC/IGHV2-70D/CRTAC1/IGHV3-13/IGHG3/IGHD/IGHG1/IGHV4-28/IGHV3-73/IGLC2/IGHV3-64/PCDHB6/IGLL5/IGLC3/IGHG4/MYPN/IGHV1-18/IGLC7/ROBO2/IGHV3-30/IGHV3-7/IGHV2-70/IGHV3-53/IGHV4-34/IGHV3-23/IGHV3-11/IGHV1-24/IGHV4-39/IGHA1	42
GO:0006911	phagocytosis, engulfment	32/615	118/18670	8.65e-21	3.42e-18	3.1e-18	F2RL1/XKR4/IGHV3-33/IGHV1-45/IGHV2-26/IGHV3-20/IGHG2/IGKC/IGHV2-70D/IGHV3-13/IGHG3/IGHD/IGHG1/IGHV4-28/IGHV3-73/IGLC2/IGHV3-64/IGLL5/IGLC3/IGHG4/IGHV1-18/IGLC7/IGHV3-30/IGHV3-7/IGHV2-70/IGHV3-53/IGHV4-34/IGHV3-23/IGHV3-11/IGHV1-24/IGHV4-39/IGHA1	32
GO:0002433	immune response-regulating cell surface receptor signaling pathway involved in phagocytosis	34/615	139/18670	1.94e-20	6.64e-18	6e-18	IGHV3-33/IGKV3-20/IGKV3D-11/IGHG2/IGKC/IGHV3-13/IGHG3/IGKV1D-12/IGHG1/IGLV6-57/IGLV2-14/IGLC2/IGKV2-28/IGLC3/IGKV1-39/IGLV3-27/IGKV1-5/IGKV1-16/IGKV4-1/IGHG4/IGKV2-30/IGLC7/IGLV1-51/IGHV3-30/IGKV3-15/IGHV3-7/IGKV3D-20/IGHV2-70/IGHV3-53/IGHV4-34/IGLV3-21/IGHV3-23/IGHV3-11/IGHV4-39	34
GO:0038096	Fc-gamma receptor signaling pathway involved in phagocytosis	34/615	139/18670	1.94e-20	6.64e-18	6e-18	IGHV3-33/IGKV3-20/IGKV3D-11/IGHG2/IGKC/IGHV3-13/IGHG3/IGKV1D-12/IGHG1/IGLV6-57/IGLV2-14/IGLC2/IGKV2-28/IGLC3/IGKV1-39/IGLV3-27/IGKV1-5/IGKV1-16/IGKV4-1/IGHG4/IGKV2-30/IGLC7/IGLV1-51/IGHV3-30/IGKV3-15/IGHV3-7/IGKV3D-20/IGHV2-70/IGHV3-53/IGHV4-34/IGLV3-21/IGHV3-23/IGHV3-11/IGHV4-39	34
GO:0038094	Fc-gamma receptor signaling pathway	34/615	142/18670	4.04e-20	1.3e-17	1.17e-17	IGHV3-33/IGKV3-20/IGKV3D-11/IGHG2/IGKC/IGHV3-13/IGHG3/IGKV1D-12/IGHG1/IGLV6-57/IGLV2-14/IGLC2/IGKV2-28/IGLC3/IGKV1-39/IGLV3-27/IGKV1-5/IGKV1-16/IGKV4-1/IGHG4/IGKV2-30/IGLC7/IGLV1-51/IGHV3-30/IGKV3-15/IGHV3-7/IGKV3D-20/IGHV2-70/IGHV3-53/IGHV4-34/IGLV3-21/IGHV3-23/IGHV3-11/IGHV4-39	34
GO:0002449	lymphocyte mediated immunity	52/615	352/18670	6.8e-20	2.06e-17	1.86e-17	RAET1G/FOXJ1/RAET1E/CR2/IGHV3-33/IGHV1-45/CD19/SERPINB4/IGHV2-26/IGHV3-20/IGKV3-20/IGKV3D-11/IGHG2/IGKC/IGHV2-70D/IGHV3-13/IGHG3/IGHD/IGKV1D-12/IGHG1/IGHV4-28/IGLV6-57/IGLV2-14/IGHV3-73/IGLC2/IGHV3-64/IGLL5/IGKV2-28/IGLC3/IGKV1-39/IGLV3-27/IGKV1-5/IGKV1-16/IGKV4-1/IGHG4/IGHV1-18/IGKV2-30/IGLC7/IGLV1-51/IGHV3-30/IGKV3-15/IGHV3-7/IGKV3D-20/IGHV2-70/IGHV3-53/IGHV4-34/IGLV3-21/IGHV3-23/IGHV3-11/IGHV1…	52
GO:0002431	Fc receptor mediated stimulatory signaling pathway	34/615	145/18670	8.26e-20	2.36e-17	2.13e-17	IGHV3-33/IGKV3-20/IGKV3D-11/IGHG2/IGKC/IGHV3-13/IGHG3/IGKV1D-12/IGHG1/IGLV6-57/IGLV2-14/IGLC2/IGKV2-28/IGLC3/IGKV1-39/IGLV3-27/IGKV1-5/IGKV1-16/IGKV4-1/IGHG4/IGKV2-30/IGLC7/IGLV1-51/IGHV3-30/IGKV3-15/IGHV3-7/IGKV3D-20/IGHV2-70/IGHV3-53/IGHV4-34/IGLV3-21/IGHV3-23/IGHV3-11/IGHV4-39	34
GO:0099024	plasma membrane invagination	32/615	127/18670	9.89e-20	2.68e-17	2.42e-17	F2RL1/XKR4/IGHV3-33/IGHV1-45/IGHV2-26/IGHV3-20/IGHG2/IGKC/IGHV2-70D/IGHV3-13/IGHG3/IGHD/IGHG1/IGHV4-28/IGHV3-73/IGLC2/IGHV3-64/IGLL5/IGLC3/IGHG4/IGHV1-18/IGLC7/IGHV3-30/IGHV3-7/IGHV2-70/IGHV3-53/IGHV4-34/IGHV3-23/IGHV3-11/IGHV1-24/IGHV4-39/IGHA1	32
GO:0010324	membrane invagination	32/615	135/18670	7.2e-19	1.85e-16	1.67e-16	F2RL1/XKR4/IGHV3-33/IGHV1-45/IGHV2-26/IGHV3-20/IGHG2/IGKC/IGHV2-70D/IGHV3-13/IGHG3/IGHD/IGHG1/IGHV4-28/IGHV3-73/IGLC2/IGHV3-64/IGLL5/IGLC3/IGHG4/IGHV1-18/IGLC7/IGHV3-30/IGHV3-7/IGHV2-70/IGHV3-53/IGHV4-34/IGHV3-23/IGHV3-11/IGHV1-24/IGHV4-39/IGHA1	32
GO:0042742	defense response to bacterium	48/615	330/18670	3.67e-18	8.98e-16	8.12e-16	IFNE/F2RL1/ISG15/RNASE7/SIGLEC11/COCH/DEFB4A/KLK5/NLRP10/IGHV3-33/IGHV1-45/SELP/IGHV2-26/IGHV3-20/IGKV3-20/IGHG2/IGKC/IGHV2-70D/KLK7/IGHV3-13/PLAC8/IGHG3/IGHD/IGHG1/IGHV4-28/IGHV3-73/IGLC2/NOS2/IGHV3-64/IGLL5/IGLC3/IGHG4/S100A12/IGHV1-18/IGLC7/C10orf99/PPBP/WFDC12/IGHV3-30/IGHV3-7/IGHV2-70/IGHV3-53/IGHV4-34/IGHV3-23/IGHV3-11/IGHV1-24/IGHV4-39/IGHA1	48
GO:0050871	positive regulation of B cell activation	30/615	142/18670	2.75e-16	6.43e-14	5.82e-14	IGHV3-33/IGHV1-45/IGHV2-26/IGHV3-20/IGHG2/IGKC/IGHV2-70D/IGHV3-13/IGHG3/IGHD/IGHG1/IGHV4-28/IGHV3-73/IGLC2/IGHV3-64/IGLL5/IGLC3/IGHG4/IGHV1-18/IGLC7/IGHV3-30/IGHV3-7/IGHV2-70/IGHV3-53/IGHV4-34/IGHV3-23/IGHV3-11/IGHV1-24/IGHV4-39/IGHA1	30
GO:0006909	phagocytosis	48/615	369/18670	3.52e-16	7.88e-14	7.12e-14	F2RL1/XKR4/IGHV3-33/IGHV1-45/IGHV2-26/IGHV3-20/IGKV3-20/IGKV3D-11/IGHG2/IGKC/IGHV2-70D/IGHV3-13/IGHG3/IGHD/IGKV1D-12/IGHG1/IGHV4-28/IGLV6-57/IGLV2-14/IGHV3-73/IGLC2/IGHV3-64/IGLL5/IGKV2-28/IGLC3/IGKV1-39/IGLV3-27/IGKV1-5/IGKV1-16/IGKV4-1/IGHG4/IGHV1-18/IGKV2-30/IGLC7/IGLV1-51/IGHV3-30/IGKV3-15/IGHV3-7/IGKV3D-20/IGHV2-70/IGHV3-53/IGHV4-34/IGLV3-21/IGHV3-23/IGHV3-11/IGHV1-24/IGHV4-39/IGHA1	48
GO:0002429	immune response-activating cell surface receptor signaling pathway	54/615	473/18670	1.41e-15	2.9e-13	2.62e-13	BLK/MUC4/CR2/IGHV3-33/CD79A/IGHV1-45/CD19/IGHV2-26/IGHV3-20/IGKV3-20/IGKV3D-11/IGHG2/IGKC/IGHV2-70D/IGHV3-13/IGHG3/IGHD/IGKV1D-12/IGHG1/IGHV4-28/MS4A1/IGLV6-57/IGLV2-14/IGHV3-73/MUCL1/IGLC2/IGHV3-64/IGLL5/IGKV2-28/IGLC3/IGKV1-39/IGLV3-27/VTCN1/IGKV1-5/IGKV1-16/IGKV4-1/IGHG4/IGHV1-18/IGKV2-30/IGLC7/IGLV1-51/IGHV3-30/IGKV3-15/IGHV3-7/IGKV3D-20/IGHV2-70/IGHV3-53/IGHV4-34/IGLV3-21/IGHV3-23/IGHV3-11/I…	54
GO:0002757	immune response-activating signal transduction	54/615	473/18670	1.41e-15	2.9e-13	2.62e-13	BLK/MUC4/CR2/IGHV3-33/CD79A/IGHV1-45/CD19/IGHV2-26/IGHV3-20/IGKV3-20/IGKV3D-11/IGHG2/IGKC/IGHV2-70D/IGHV3-13/IGHG3/IGHD/IGKV1D-12/IGHG1/IGHV4-28/MS4A1/IGLV6-57/IGLV2-14/IGHV3-73/MUCL1/IGLC2/IGHV3-64/IGLL5/IGKV2-28/IGLC3/IGKV1-39/IGLV3-27/VTCN1/IGKV1-5/IGKV1-16/IGKV4-1/IGHG4/IGHV1-18/IGKV2-30/IGLC7/IGLV1-51/IGHV3-30/IGKV3-15/IGHV3-7/IGKV3D-20/IGHV2-70/IGHV3-53/IGHV4-34/IGLV3-21/IGHV3-23/IGHV3-11/I…	54
GO:0050864	regulation of B cell activation	33/615	184/18670	1.48e-15	2.92e-13	2.64e-13	FOXJ1/IGHV3-33/IGHV1-45/CD19/IGHV2-26/IGHV3-20/IGHG2/IGKC/IGHV2-70D/IGHV3-13/IGHG3/IGHD/IGHG1/IGHV4-28/IGHV3-73/IGLC2/IGHV3-64/IGLL5/IGLC3/IGHG4/IGHV1-18/IGLC7/MZB1/IGHV3-30/IGHV3-7/IGHV2-70/IGHV3-53/IGHV4-34/IGHV3-23/IGHV3-11/IGHV1-24/IGHV4-39/IGHA1	33
GO:0042113	B cell activation	41/615	310/18670	3.09e-14	5.88e-12	5.31e-12	IFNE/IFNK/FOXJ1/NKX2-3/IFNA1/VCAM1/CR2/IGHV3-33/CD79A/IGHV1-45/CD19/IGHV2-26/IGHV3-20/IGHG2/IGKC/IGHV2-70D/IGHV3-13/IGHG3/IGHD/IGHG1/IGHV4-28/MS4A1/IGHV3-73/IGLC2/IGHV3-64/IGLL5/IGLC3/IGHG4/IGHV1-18/IGLC7/MZB1/IGHV3-30/IGHV3-7/IGHV2-70/IGHV3-53/IGHV4-34/IGHV3-23/IGHV3-11/IGHV1-24/IGHV4-39/IGHA1	41
GO:0038095	Fc-epsilon receptor signaling pathway	30/615	169/18670	3.89e-14	7.14e-12	6.45e-12	IGHV3-33/IGKV3-20/IGKV3D-11/IGKC/IGHV3-13/IGKV1D-12/IGLV6-57/IGLV2-14/IGLC2/IGKV2-28/IGLC3/IGKV1-39/IGLV3-27/IGKV1-5/IGKV1-16/IGKV4-1/IGKV2-30/IGLC7/IGLV1-51/IGHV3-30/IGKV3-15/IGHV3-7/IGKV3D-20/IGHV2-70/IGHV3-53/IGHV4-34/IGLV3-21/IGHV3-23/IGHV3-11/IGHV4-39	30
GO:0002697	regulation of immune effector process	50/615	462/18670	1.36e-13	2.41e-11	2.17e-11	DDX60/F2RL1/IFIT1/RAET1G/MYB/FOXJ1/RAET1E/KLK5/RBP4/CR2/IGHV3-33/CD19/CCL19/SERPINB4/IGKV3-20/IGKV3D-11/IGHG2/IGKC/KLK7/IGHV3-13/IGHG3/IGKV1D-12/IGHG1/IGLV6-57/IGLV2-14/IGLC2/NOS2/IGKV2-28/IGLC3/IGKV1-39/IGLV3-27/IGKV1-5/IGKV1-16/IGKV4-1/IGHG4/IGKV2-30/IGLC7/MZB1/IGLV1-51/IGHV3-30/IGKV3-15/IGHV3-7/IGKV3D-20/IGHV2-70/IGHV3-53/IGHV4-34/IGLV3-21/IGHV3-23/IGHV3-11/IGHV4-39	50
GO:0002377	immunoglobulin production	31/615	193/18670	2.43e-13	4.17e-11	3.77e-11	IGLV5-37/RBP4/IGLV10-54/IGKV3D-15/IGKV3-20/IGKV2-24/IGKV3D-11/IGKC/IGKV1D-12/IGLV6-57/IGLV2-14/IGLV2-18/IGLV4-69/IGKV2D-29/IGKV2-28/IGKV1D-8/IGKV1-6/IGKV1-39/IGKV1-8/IGLV3-27/IGLV3-12/IGKV1-5/IGKV1-16/IGKV4-1/IGKV2-30/MZB1/IGLV3-16/IGLV1-51/IGKV3-15/IGKV3D-20/IGLV3-21	31
GO:0008544	epidermis development	49/615	464/18670	6.07e-13	1.01e-10	9.1e-11	KRT6C/BNC1/KRT75/C1orf68/KRT82/CYP27B1/KRT6B/CYP26B1/LAMA3/EREG/COL17A1/FABP5/POU3F1/CDSN/PTHLH/KRTAP2-3/SLITRK6/LCE3E/LCE1F/IL20/HOXC13/CASP14/DSG1/LCE1E/LCE3D/KRT16/SPINK6/KRT14/KRT25/KRT1/KRT37/LIPK/DSC1/KLK5/LCE2D/SHH/SFRP4/PRR9/LCE6A/SOX21/SLC44A4/KRT19/KLK7/KRTDAP/KRT84/LCE1D/LCE1A/SOSTDC1/KRT76	49
GO:0038093	Fc receptor signaling pathway	34/615	241/18670	7.91e-13	1.27e-10	1.15e-10	IGHV3-33/IGKV3-20/IGKV3D-11/IGHG2/IGKC/IGHV3-13/IGHG3/IGKV1D-12/IGHG1/IGLV6-57/IGLV2-14/IGLC2/IGKV2-28/IGLC3/IGKV1-39/IGLV3-27/IGKV1-5/IGKV1-16/IGKV4-1/IGHG4/IGKV2-30/IGLC7/IGLV1-51/IGHV3-30/IGKV3-15/IGHV3-7/IGKV3D-20/IGHV2-70/IGHV3-53/IGHV4-34/IGLV3-21/IGHV3-23/IGHV3-11/IGHV4-39	34
GO:0050900	leukocyte migration	50/615	499/18670	2.53e-12	3.95e-10	3.57e-10	VEGFC/CXCR1/F2RL1/PODXL2/CAV1/CCL25/SLC16A8/FOXJ1/NKX2-3/CXCL11/FCAMR/VCAM1/IGHV3-33/CCL19/SELP/IGKV3-20/IGKV3D-11/IGKC/IGHV3-13/IGKV1D-12/IGLV6-57/IGLV2-14/IGLC2/IGKV2-28/IGLC3/IGKV1-39/IGLV3-27/IGKV1-5/IGKV1-16/IGKV4-1/IL1F10/S100A12/IGKV2-30/IGLC7/C10orf99/IL36G/IGLV1-51/PPBP/IGHV3-30/IGKV3-15/IGHV3-7/IGKV3D-20/IGHV2-70/IGHV3-53/IGHV4-34/IGLV3-21/IGHV3-23/IGHV3-11/IGHV4-39/IGHA1	50
GO:0070268	cornification	22/615	112/18670	1.25e-11	1.89e-09	1.71e-09	KRT6C/KRT75/KRT82/KRT6B/CYP26B1/CDSN/CASP14/DSG1/LCE3D/KRT16/SPINK6/KRT14/KRT25/KRT1/KRT37/LIPK/DSC1/KLK5/KRT19/KRT84/LCE1A/KRT76	22
GO:0050867	positive regulation of cell activation	42/615	394/18670	2.14e-11	3.15e-09	2.85e-09	CD274/PDCD1LG2/SOX15/F2RL1/MYB/CAV1/IL1RL1/VCAM1/SHH/IGHV3-33/IGHV1-45/CCL19/SELP/IGHV2-26/IGHV3-20/IGHG2/IGKC/IGHV2-70D/IGHV3-13/IGHG3/IGHD/IGHG1/IGHV4-28/IGHV3-73/IGLC2/IGHV3-64/IGLL5/IGLC3/VTCN1/IGHG4/IGHV1-18/IGLC7/IGHV3-30/IGHV3-7/IGHV2-70/IGHV3-53/IGHV4-34/IGHV3-23/IGHV3-11/IGHV1-24/IGHV4-39/IGHA1	42
GO:0002440	production of molecular mediator of immune response	35/615	286/18670	2.31e-11	3.29e-09	2.98e-09	F2RL1/RAET1G/IGLV5-37/KLK5/RBP4/IGLV10-54/IGKV3D-15/IGKV3-20/IGKV2-24/IGKV3D-11/IGKC/KLK7/IGKV1D-12/IGLV6-57/IGLV2-14/IGLV2-18/IGLV4-69/IGKV2D-29/IGKV2-28/IGKV1D-8/IGKV1-6/IGKV1-39/IGKV1-8/IGLV3-27/IGLV3-12/IGKV1-5/IGKV1-16/IGKV4-1/IGKV2-30/MZB1/IGLV3-16/IGLV1-51/IGKV3-15/IGKV3D-20/IGLV3-21	35
GO:0051251	positive regulation of lymphocyte activation	38/615	334/18670	2.89e-11	4.02e-09	3.64e-09	CD274/PDCD1LG2/MYB/CAV1/VCAM1/SHH/IGHV3-33/IGHV1-45/CCL19/IGHV2-26/IGHV3-20/IGHG2/IGKC/IGHV2-70D/IGHV3-13/IGHG3/IGHD/IGHG1/IGHV4-28/IGHV3-73/IGLC2/IGHV3-64/IGLL5/IGLC3/VTCN1/IGHG4/IGHV1-18/IGLC7/IGHV3-30/IGHV3-7/IGHV2-70/IGHV3-53/IGHV4-34/IGHV3-23/IGHV3-11/IGHV1-24/IGHV4-39/IGHA1	38
GO:0006898	receptor-mediated endocytosis	36/615	314/18670	7.81e-11	1.06e-08	9.55e-09	CXCR1/CAV1/COLEC11/SFRP4/IGHV3-33/CCL19/IGKV3-20/IGKV3D-11/IGKC/IGHV3-13/IGKV1D-12/IGLV6-57/IGLV2-14/IGLC2/IGKV2-28/IGLC3/IGKV1-39/IGLV3-27/IGKV1-5/IGKV1-16/IGKV4-1/IGKV2-30/IGLC7/IGLV1-51/IGHV3-30/IGKV3-15/IGHV3-7/IGKV3D-20/IGHV2-70/IGHV3-53/IGHV4-34/IGLV3-21/IGHV3-23/IGHV3-11/IGHV4-39/IGHA1	36
GO:0002696	positive regulation of leukocyte activation	40/615	380/18670	9.6e-11	1.27e-08	1.14e-08	CD274/PDCD1LG2/F2RL1/MYB/CAV1/IL1RL1/VCAM1/SHH/IGHV3-33/IGHV1-45/CCL19/IGHV2-26/IGHV3-20/IGHG2/IGKC/IGHV2-70D/IGHV3-13/IGHG3/IGHD/IGHG1/IGHV4-28/IGHV3-73/IGLC2/IGHV3-64/IGLL5/IGLC3/VTCN1/IGHG4/IGHV1-18/IGLC7/IGHV3-30/IGHV3-7/IGHV2-70/IGHV3-53/IGHV4-34/IGHV3-23/IGHV3-11/IGHV1-24/IGHV4-39/IGHA1	40
GO:0051249	regulation of lymphocyte activation	46/615	485/18670	1.27e-10	1.63e-08	1.47e-08	CD274/PDCD1LG2/CYP26B1/MYB/CAV1/LGALS9B/LGALS9C/FOXJ1/VCAM1/PLA2G2D/SHH/IGHV3-33/PLA2G2F/IGHV1-45/CD19/CCL19/IGHV2-26/IGHV3-20/IGHG2/IGKC/IGHV2-70D/IGHV3-13/IGHG3/IGHD/IGHG1/IGHV4-28/IGHV3-73/IGLC2/IGHV3-64/IGLL5/IGLC3/VTCN1/IGHG4/IGHV1-18/IGLC7/MZB1/IGHV3-30/IGHV3-7/IGHV2-70/IGHV3-53/IGHV4-34/IGHV3-23/IGHV3-11/IGHV1-24/IGHV4-39/IGHA1	46
GO:0030216	keratinocyte differentiation	35/615	305/18670	1.4e-10	1.76e-08	1.59e-08	KRT6C/KRT75/C1orf68/KRT82/CYP27B1/KRT6B/CYP26B1/EREG/POU3F1/CDSN/KRTAP2-3/LCE3E/LCE1F/IL20/CASP14/DSG1/LCE1E/LCE3D/KRT16/SPINK6/KRT14/KRT25/KRT1/KRT37/LIPK/DSC1/KLK5/LCE2D/PRR9/LCE6A/KRT19/KRT84/LCE1D/LCE1A/KRT76	35
GO:0043588	skin development	42/615	419/18670	1.51e-10	1.85e-08	1.67e-08	KRT6C/KRT75/C1orf68/KRT82/CYP27B1/KRT6B/CYP26B1/EREG/POU3F1/CDSN/KRTAP2-3/LCE3E/LCE1F/IL20/HOXC13/CASP14/DSG1/LCE1E/LCE3D/KRT16/SPINK6/KRT14/KRT25/KRT1/KRT37/LIPK/DSC1/KLK5/LCE2D/SHH/TCF15/PRR9/LCE6A/SOX21/KRT19/SLITRK5/KRT84/LCE1D/COMP/LCE1A/SOSTDC1/KRT76	42
GO:0009913	epidermal cell differentiation	38/615	358/18670	2.24e-10	2.68e-08	2.43e-08	KRT6C/KRT75/C1orf68/KRT82/CYP27B1/KRT6B/CYP26B1/EREG/POU3F1/CDSN/KRTAP2-3/SLITRK6/LCE3E/LCE1F/IL20/CASP14/DSG1/LCE1E/LCE3D/KRT16/SPINK6/KRT14/KRT25/KRT1/KRT37/LIPK/DSC1/KLK5/LCE2D/SFRP4/PRR9/LCE6A/SLC44A4/KRT19/KRT84/LCE1D/LCE1A/KRT76	38
GO:0031424	keratinization	29/615	224/18670	3.19e-10	3.73e-08	3.37e-08	KRT6C/KRT75/KRT82/KRT6B/CYP26B1/CDSN/KRTAP2-3/LCE3E/LCE1F/CASP14/DSG1/LCE1E/LCE3D/KRT16/SPINK6/KRT14/KRT25/KRT1/KRT37/LIPK/DSC1/KLK5/LCE2D/LCE6A/KRT19/KRT84/LCE1D/LCE1A/KRT76	29
GO:0050851	antigen receptor-mediated signaling pathway	35/615	316/18670	3.71e-10	4.24e-08	3.83e-08	BLK/IGHV3-33/CD79A/IGHV1-45/CD19/IGHV2-26/IGHV3-20/IGHG2/IGKC/IGHV2-70D/IGHV3-13/IGHG3/IGHD/IGHG1/IGHV4-28/MS4A1/IGHV3-73/IGLC2/IGHV3-64/IGLL5/IGLC3/VTCN1/IGHG4/IGHV1-18/IGLC7/IGHV3-30/IGHV3-7/IGHV2-70/IGHV3-53/IGHV4-34/IGHV3-23/IGHV3-11/IGHV1-24/IGHV4-39/IGHA1	35
GO:0016103	diterpenoid catabolic process	4/615	4/18670	1.17e-06	0.0001276	0.000115378	CYP26B1/CYP26C1/CYP26A1/CRABP1	4
GO:0034653	retinoic acid catabolic process	4/615	4/18670	1.17e-06	0.0001276	0.000115378	CYP26B1/CYP26C1/CYP26A1/CRABP1	4
GO:0006805	xenobiotic metabolic process	16/615	125/18670	3.54e-06	0.000378932	0.000342636	CYP26B1/NR1I2/DPEP1/ARNT2/CYP2A6/CYP1B1/GSTM2/CYP26A1/CDO1/GSTA1/CYP2E1/UGT1A7/CYP2W1/UGT1A6/S100A12/ALDH3A1	16
GO:0042363	fat-soluble vitamin catabolic process	5/615	9/18670	4.31e-06	0.000452066	0.000408765	CYP27B1/CYP26B1/CYP26C1/CYP26A1/CRABP1	5
GO:0007416	synapse assembly	19/615	177/18670	6.34e-06	0.00065172	0.000589295	FLRT3/AMIGO2/FLRT2/WNT7A/DSCAM/SLITRK6/PCLO/SHANK2/NRXN1/NTRK2/CBLN1/NLGN1/POU4F1/SLITRK5/CEL/GABRB3/PCDHB6/ROBO2/LRRN1	19
GO:0051965	positive regulation of synapse assembly	11/615	68/18670	1.26e-05	0.00127225	0.00115039	FLRT3/AMIGO2/FLRT2/WNT7A/SLITRK6/NRXN1/NTRK2/CBLN1/NLGN1/SLITRK5/LRRN1	11
GO:0098742	cell-cell adhesion via plasma-membrane adhesion molecules	24/615	273/18670	1.32e-05	0.00130573	0.00118066	FLRT3/PCDHGC5/PCDHB1/AMIGO2/TENM2/PCDH7/DSCAM/DSG1/PCDHGA10/CLDN3/VCAM1/DSC1/CRB2/CNTN4/NRXN1/CBLN1/SELP/NLGN1/PCDH19/CLDN17/PCDHB6/MYPN/ROBO2/TENM1	24
GO:0072608	interleukin-10 secretion	5/615	11/18670	1.49e-05	0.00145042	0.00131149	CD274/F2RL1/LGALS9B/LGALS9C/ISG15	5
GO:0016115	terpenoid catabolic process	4/615	6/18670	1.66e-05	0.00157983	0.00142851	CYP26B1/CYP26C1/CYP26A1/CRABP1	4
GO:0060384	innervation	7/615	27/18670	2.03e-05	0.00190009	0.00171809	SERPINE2/RNF165/SLITRK6/VCAM1/ISL1/POU4F1/GABRB3	7
GO:0018149	peptide cross-linking	10/615	60/18670	2.39e-05	0.00219099	0.00198113	C1orf68/LCE3E/LCE1F/LCE1E/LCE3D/KRT1/LCE2D/PRR9/LCE1D/LCE1A	10
GO:0009111	vitamin catabolic process	5/615	12/18670	2.49e-05	0.00224927	0.00203382	CYP27B1/CYP26B1/CYP26C1/CYP26A1/CRABP1	5
GO:1901890	positive regulation of cell junction assembly	13/615	101/18670	2.71e-05	0.00240033	0.00217041	FLRT3/AMIGO2/FLRT2/WNT7A/CAV1/SLITRK6/MYOC/NRXN1/NTRK2/CBLN1/NLGN1/SLITRK5/LRRN1	13
GO:0042445	hormone metabolic process	21/615	233/18670	3.13e-05	0.00273082	0.00246925	NGF/CYP27C1/CYP27B1/CYP26B1/CHST8/CYP26C1/SLC5A5/CYP1B1/TSPOAP1/CYP11A1/CYP27A1/CYP26A1/ALDH1A1/ADH1C/RBP4/NR5A1/SHH/RPE65/SLC44A4/UGT1A7/CRABP1	21
GO:0007422	peripheral nervous system development	11/615	75/18670	3.27e-05	0.00280532	0.00253661	NGF/ADAM22/SH3TC2/POU3F1/MYOC/HAPLN2/GFRA3/NTRK2/ISL1/POU4F1/UGT8	11
GO:0042573	retinoic acid metabolic process	7/615	32/18670	6.68e-05	0.0056273	0.00508829	CYP27C1/CYP26B1/CYP26C1/CYP26A1/ADH1C/UGT1A7/CRABP1	7
GO:0006775	fat-soluble vitamin metabolic process	8/615	43/18670	6.93e-05	0.00574759	0.00519705	CYP27B1/CYP26B1/CYP26C1/CYP11A1/CYP27A1/CYP26A1/RPE65/CRABP1	8
GO:0007389	pattern specification process	31/615	446/18670	8.14e-05	0.00664034	0.0060043	WNT1/WNT7A/DLX2/DLX1/CYP26B1/ALX3/OTX2/RIPPLY2/CYP26C1/PBX1/HOXC13/HOXC11/FOXJ1/FOXC2/DMRTA2/EN1/DNAH11/RIPPLY3/LHX1/CRB2/GPC3/SHH/TCF15/TDRD5/ISL1/NKX3-2/FOXA2/LMX1B/TBX5/ROBO2/SOSTDC1	31
GO:0034754	cellular hormone metabolic process	14/615	129/18670	9.14e-05	0.00715357	0.00646837	CYP27C1/CYP26B1/CYP26C1/CYP1B1/TSPOAP1/CYP11A1/CYP26A1/ALDH1A1/ADH1C/RBP4/SHH/RPE65/UGT1A7/CRABP1	14
GO:0048736	appendage development	17/615	179/18670	9.18e-05	0.00715357	0.00646837	WNT7A/CYP26B1/ALX3/AFF3/RNF165/PBX1/HOXC13/HOXC11/EN1/SALL3/GPC3/SHH/DLX6/PKDCC/KRT84/COMP/TBX5	17
GO:0060173	limb development	17/615	179/18670	9.18e-05	0.00715357	0.00646837	WNT7A/CYP26B1/ALX3/AFF3/RNF165/PBX1/HOXC13/HOXC11/EN1/SALL3/GPC3/SHH/DLX6/PKDCC/KRT84/COMP/TBX5	17
GO:0071466	cellular response to xenobiotic stimulus	17/615	180/18670	9.84e-05	0.00754908	0.00682599	GJB2/CYP26B1/NR1I2/DPEP1/ARNT2/CYP2A6/CYP1B1/GSTM2/CYP26A1/CDO1/GSTA1/CYP2E1/UGT1A7/CYP2W1/UGT1A6/S100A12/ALDH3A1	17
GO:0009410	response to xenobiotic stimulus	23/615	292/18670	0.000109014	0.00815804	0.00737662	GJB2/CYP26B1/NR1I2/TH/DPEP1/ARNT2/CYP2A6/CYP1B1/CNR1/GSTM2/CYP26A1/CDO1/GSTA1/PENK/CYP2E1/GRIN2A/UGT1A7/CYP2W1/SLITRK5/PPP1R1B/UGT1A6/S100A12/ALDH3A1	23
GO:0003002	regionalization	26/615	351/18670	0.000109472	0.00815804	0.00737662	WNT1/WNT7A/DLX2/DLX1/CYP26B1/OTX2/RIPPLY2/CYP26C1/PBX1/HOXC13/HOXC11/FOXJ1/FOXC2/DMRTA2/EN1/LHX1/CRB2/GPC3/SHH/TCF15/TDRD5/ISL1/FOXA2/LMX1B/ROBO2/SOSTDC1	26
GO:0007157	heterophilic cell-cell adhesion via plasma membrane cell adhesion molecules	8/615	46/18670	0.000114329	0.00839829	0.00759386	AMIGO2/TENM2/VCAM1/CRB2/CBLN1/SELP/NLGN1/TENM1	8
GO:0007158	neuron cell-cell adhesion	5/615	16/18670	0.000123223	0.00887633	0.00802611	NRXN3/CNTN4/NRXN1/NLGN1/CEL	5
GO:0042130	negative regulation of T cell proliferation	9/615	59/18670	0.000124289	0.00887633	0.00802611	CD274/PDCD1LG2/LGALS9B/LGALS9C/FOXJ1/PLA2G2D/SHH/PLA2G2F/VTCN1	9
GO:0008300	isoprenoid catabolic process	4/615	9/18670	0.000128734	0.00906781	0.00819925	CYP26B1/CYP26C1/CYP26A1/CRABP1	4
GO:0001523	retinoid metabolic process	12/615	104/18670	0.000159892	0.0111103	0.0100461	CYP27C1/CYP26B1/CYP26C1/CYP1B1/CYP26A1/ALDH1A1/ADH1C/RBP4/GPC3/RPE65/UGT1A7/CRABP1	12
GO:0006721	terpenoid metabolic process	13/615	120/18670	0.000164351	0.0112679	0.0101886	CYP27C1/CYP26B1/CYP26C1/CYP1B1/CYP26A1/ALDH1A1/ADH1C/RBP4/CYP2E1/GPC3/RPE65/UGT1A7/CRABP1	13
GO:0071542	dopaminergic neuron differentiation	7/615	37/18670	0.000177022	0.0119769	0.0108297	WNT1/OTX2/DMRTA2/EN1/SHH/FOXA2/LMX1B	7
GO:0051963	regulation of synapse assembly	12/615	106/18670	0.000191792	0.0128077	0.0115809	FLRT3/AMIGO2/FLRT2/WNT7A/SLITRK6/NRXN1/NTRK2/CBLN1/NLGN1/SLITRK5/ROBO2/LRRN1	12
GO:0006720	isoprenoid metabolic process	14/615	139/18670	0.000203147	0.0133921	0.0121093	CYP27C1/CYP26B1/TH/CYP26C1/CYP1B1/CYP26A1/ALDH1A1/ADH1C/RBP4/CYP2E1/GPC3/RPE65/UGT1A7/CRABP1	14
GO:1900426	positive regulation of defense response to bacterium	4/615	10/18670	0.000208969	0.0136015	0.0122987	F2RL1/KLK5/NLRP10/KLK7	4
GO:0034329	cell junction assembly	28/615	409/18670	0.00022831	0.0146746	0.013269	FLRT3/GJB2/AMIGO2/FLRT2/WNT7A/LAMA3/CAV1/COL17A1/DSCAM/SLITRK6/MYOC/DSG1/KRT14/CLDN3/PCLO/SHANK2/NRXN1/NTRK2/CBLN1/NLGN1/POU4F1/SLITRK5/CEL/GABRB3/PCDHB6/ROBO2/UGT8/LRRN1	28
GO:0016101	diterpenoid metabolic process	12/615	110/18670	0.000272107	0.0172737	0.0156192	CYP27C1/CYP26B1/CYP26C1/CYP1B1/CYP26A1/ALDH1A1/ADH1C/RBP4/GPC3/RPE65/UGT1A7/CRABP1	12
GO:0031133	regulation of axon diameter	3/615	5/18670	0.000338481	0.0212252	0.0191922	WNT7A/KEL/NEFL	3
GO:0035136	forelimb morphogenesis	7/615	41/18670	0.000344914	0.021368	0.0193213	WNT7A/ALX3/RNF165/EN1/SALL3/SHH/TBX5	7
GO:0099068	postsynapse assembly	6/615	30/18670	0.000376751	0.0230625	0.0208535	WNT7A/SHANK2/NRXN1/CBLN1/NLGN1/CEL	6
GO:0035107	appendage morphogenesis	14/615	148/18670	0.000389401	0.0231726	0.020953	WNT7A/CYP26B1/ALX3/AFF3/RNF165/PBX1/HOXC11/EN1/SALL3/GPC3/SHH/DLX6/PKDCC/TBX5	14
GO:0035108	limb morphogenesis	14/615	148/18670	0.000389401	0.0231726	0.020953	WNT7A/CYP26B1/ALX3/AFF3/RNF165/PBX1/HOXC11/EN1/SALL3/GPC3/SHH/DLX6/PKDCC/TBX5	14
GO:1900424	regulation of defense response to bacterium	5/615	20/18670	0.000392069	0.0231726	0.020953	F2RL1/SIGLEC11/KLK5/NLRP10/KLK7	5
GO:0009954	proximal/distal pattern formation	6/615	31/18670	0.000454291	0.0265451	0.0240024	DLX2/DLX1/CYP26B1/PBX1/HOXC11/EN1	6
GO:0048477	oogenesis	10/615	87/18670	0.000571679	0.0330289	0.0298653	YBX2/EREG/NOBOX/CCDC155/NPPC/PAQR5/GPR149/TDRD5/HORMAD1/STRA8	10
GO:0032945	negative regulation of mononuclear cell proliferation	9/615	73/18670	0.00063846	0.035964	0.0325192	CD274/PDCD1LG2/LGALS9B/LGALS9C/FOXJ1/PLA2G2D/SHH/PLA2G2F/VTCN1	9
GO:0050672	negative regulation of lymphocyte proliferation	9/615	73/18670	0.00063846	0.035964	0.0325192	CD274/PDCD1LG2/LGALS9B/LGALS9C/FOXJ1/PLA2G2D/SHH/PLA2G2F/VTCN1	9
GO:0006707	cholesterol catabolic process	4/615	13/18670	0.000657452	0.035964	0.0325192	CYP39A1/CYP27A1/MT3/CEL	4
GO:0016127	sterol catabolic process	4/615	13/18670	0.000657452	0.035964	0.0325192	CYP39A1/CYP27A1/MT3/CEL	4
GO:0032536	regulation of cell projection size	4/615	13/18670	0.000657452	0.035964	0.0325192	WNT7A/VIL1/KEL/NEFL	4
GO:0016042	lipid catabolic process	23/615	333/18670	0.000713831	0.038637	0.0349362	PNLIPRP3/CYP27B1/CYP39A1/CYP26B1/LIPG/CYP26C1/FABP5/CYP1B1/CNR1/CYP27A1/CYP26A1/PLA2G2D/PNPLA1/LIPK/NEU2/PLA2G4E/MT3/PLA2G2F/ENPP6/FABP4/CEL/PLA2G4D/CRABP1	23
GO:0042475	odontogenesis of dentin-containing tooth	10/615	90/18670	0.000748616	0.0400978	0.036257	DLX2/DLX1/CA2/CCDC154/NKX2-3/KLK5/ODAPH/SHH/AMTN/SOSTDC1	10
GO:0090596	sensory organ morphogenesis	19/615	256/18670	0.000869295	0.0460816	0.0416677	WNT1/GJB6/CYP26B1/MYO3A/TH/DSCAM/STOX1/SLITRK6/HOXC13/LHX1/RBP4/RP1/DLX6/NTRK2/NKX3-2/HMX2/RPE65/SLC44A4/MYO3B	19
GO:0070661	leukocyte proliferation	21/615	298/18670	0.000929067	0.0484758	0.0438325	CD274/PDCD1LG2/IFNE/IFNK/IL34/F2RL1/LGALS9B/LGALS9C/FOXJ1/IFNA1/VCAM1/PLA2G2D/CR2/SHH/CD79A/PLA2G2F/CD19/CCL19/MS4A1/VTCN1/MZB1	21
GO:0022408	negative regulation of cell-cell adhesion	15/615	180/18670	0.000933315	0.0484758	0.0438325	WNT1/CD274/PDCD1LG2/SERPINE2/LGALS9B/CDSN/LGALS9C/CCL25/FOXJ1/NEXMIF/PLA2G2D/ADAMTS18/SHH/PLA2G2F/VTCN1	15
