# Supplementary material for: Combination of Radiosensitivity Gene Signature and PD-L1 Status Predicts Clinical Outcome of Patients With Locally Advanced Head and Neck Squamous Cell Carcinoma: A Study Based on The Cancer Genome Atlas Dataset
Source: Front Mol Biosci. 2021 Dec 14;8:775562. doi: 10.3389/fmolb.2021.775562 (PMC8712874; doi:10.3389/fmolb.2021.775562)
Supplement: Supplementary file 3 [file Table9.XLSX]

## Sheet: Table S9 compare_means_xcell_ta
Cell_type	RR & PD-L1-high	Others	p.format
B cell	0.17	0.83	0.00094
B cell memory	0.075	0.925	0.16834
B cell naive	0.099	0.901	0.70906
B cell plasma	0.344	0.656	0.01014
Cancer associated fibroblast	0.238	0.762	0.00057
Class-switched memory B cell	0.356	0.644	0.09021
Common lymphoid progenitor	0.492	0.508	0.85371
Common myeloid progenitor	0.352	0.648	0.28308
Endothelial cell	0.47	0.53	0.65218
Eosinophil	0.443	0.557	0.41727
Granulocyte-monocyte progenitor	0.524	0.476	0.41161
Hematopoietic stem cell	0.281	0.719	4.1e-06
immune score	0.361	0.639	0.07424
Macrophage	0.374	0.626	0.70821
Macrophage M1	0.421	0.579	0.74616
Macrophage M2	0.33	0.67	0.06118
Mast cell	0.536	0.464	0.01052
microenvironment score	0.365	0.635	0.0112
Monocyte	0.488	0.512	0.17842
Myeloid dendritic cell	0.395	0.605	0.21945
Myeloid dendritic cell activated	0.414	0.586	0.03323
Neutrophil	0.647	0.353	0.03277
NK cell	0.464	0.536	0.97692
Plasmacytoid dendritic cell	0.447	0.553	0.45739
stroma score	0.38	0.62	0.00358
T cell CD4+ (non-regulatory)	0.147	0.853	0.05735
T cell CD4+ central memory	0.525	0.475	0.20254
T cell CD4+ effector memory	0.242	0.758	0.69726
T cell CD4+ memory	0.167	0.833	0.00238
T cell CD4+ naive	0.051	0.949	0.00121
T cell CD4+ Th1	0.515	0.485	0.65671
T cell CD4+ Th2	0.508	0.492	0.74203
T cell CD8+	0.333	0.667	0.11547
T cell CD8+ central memory	0.244	0.756	0.05326
T cell CD8+ effector memory	0.21	0.79	0.38765
T cell CD8+ naive	0.562	0.438	0.11358
T cell gamma delta	0.194	0.806	0.05079
T cell NK	0.503	0.497	0.15343
T cell regulatory (Tregs)	0.369	0.631	0.56702
