# Supplementary material for: Combination of Radiosensitivity Gene Signature and PD-L1 Status Predicts Clinical Outcome of Patients With Locally Advanced Head and Neck Squamous Cell Carcinoma: A Study Based on The Cancer Genome Atlas Dataset
Source: Front Mol Biosci. 2021 Dec 14;8:775562. doi: 10.3389/fmolb.2021.775562 (PMC8712874; doi:10.3389/fmolb.2021.775562)
Supplement: Supplementary file 4 [file Table6.XLSX]

## Sheet: Table S6 Group_OS_DEGs_GSEA_res
ONTOLOGY	ID	Description	setSize	enrichmentScore	NES	pvalue	p.adjust	qvalues	rank	leading_edge	core_enrichment
BP	GO:0070268	cornification	22	-0.555533	-2.82149	0.000196117	0.000196117	0.0050674	182	tags=68%, list=20%, signal=56%	KRT37/LCE1A/KRT6B/LIPK/KRT82/DSC1/KLK5/DSG1/LCE3D/SPINK6/KRT75/CDSN/KRT6C/KRT1/CASP14
BP	GO:0002455	humoral immune response mediated by circulating immunoglobulin	48	0.706631	4.91006	0.000196696	0.000196696	0.0050674	249	tags=94%, list=28%, signal=71%	FOXJ1/IGHD/IGHV2-26/IGHV3-33/IGKC/IGHV3-73/IGHV2-70D/IGHG1/IGLV2-14/IGHG2/IGLV6-57/IGKV1-16/IGHV3-20/IGKV3-20/IGLV3-27/IGHG4/IGHV3-13/IGHG3/IGHV2-70/IGHV1-18/IGHA1/IGLL5/IGKV4-1/IGKV1-5/IGLC7/IGKV3D-11/IGHV4-28/IGLV3-21/IGHV1-24/IGHV1-45/IGHV3-11/IGHV4-39/CR2/IGLV1-51/IGHV3-53/IGKV1-39/IGLC2/IGLC3/IGHV3-23/IGHV4-34/IGHV3-64/IGHV3-30/IGKV2-28/IGKV3-15/IGKV3D-20
BP	GO:0006909	phagocytosis	48	0.687833	4.77944	0.000196696	0.000196696	0.0050674	249	tags=92%, list=28%, signal=70%	IGHD/IGHV2-26/IGHV3-33/IGKC/IGHV3-73/IGHV2-70D/IGHG1/IGLV2-14/IGHG2/IGLV6-57/IGKV1-16/IGHV3-20/IGKV3-20/IGLV3-27/IGHG4/IGHV3-13/IGHG3/IGHV2-70/IGHV1-18/IGHA1/IGLL5/IGKV4-1/IGKV1-5/IGLC7/IGKV3D-11/IGHV4-28/IGLV3-21/IGHV1-24/IGHV1-45/IGHV3-11/IGHV4-39/IGLV1-51/IGHV3-53/IGKV1-39/IGLC2/IGLC3/IGHV3-23/IGHV4-34/IGHV3-64/IGHV3-30/IGKV2-28/XKR4/IGKV3-15/IGKV3D-20
BP	GO:0042742	defense response to bacterium	48	0.427254	2.9688	0.000196696	0.000196696	0.0050674	233	tags=65%, list=26%, signal=50%	IGHD/IGHV2-26/IGHV3-33/IGKC/IGHV3-73/IGHV2-70D/IGHG1/IGHG2/IGHV3-20/IGKV3-20/IGHG4/IGHV3-13/IGHG3/IGHV2-70/IGHV1-18/IGHA1/IGLL5/IGLC7/IGHV4-28/IGHV1-24/IGHV1-45/IGHV3-11/IGHV4-39/IGHV3-53/IGLC2/IGLC3/COCH/IGHV3-23/IGHV4-34/IGHV3-64/IGHV3-30
BP	GO:0061024	membrane organization	48	0.441517	3.0679	0.000196696	0.000196696	0.0050674	243	tags=67%, list=27%, signal=51%	IGHD/IGHV2-26/IGHV3-33/IGKC/IGHV3-73/IGHV2-70D/IGHG1/EYA2/IGHG2/IGHV3-20/IGHG4/IGHV3-13/IGHG3/IGHV2-70/IGHV1-18/IGHA1/IGLL5/IGLC7/IGHV4-28/IGHV1-24/IGHV1-45/IGHV3-11/IGHV4-39/IGHV3-53/IGLC2/IGLC3/CEL/IGHV3-23/IGHV4-34/IGHV3-64/IGHV3-30/XKR4
BP	GO:0002694	regulation of leukocyte activation	50	0.49764	3.50514	0.000197044	0.000197044	0.0050674	233	tags=70%, list=26%, signal=55%	FOXJ1/IGHD/IGHV2-26/IGHV3-33/IGKC/IGHV3-73/IGHV2-70D/IGHG1/IGHG2/IGHV3-20/PLA2G2D/IGHG4/IGHV3-13/IGHG3/IGHV2-70/IGHV1-18/IGHA1/IGLL5/IGLC7/SHH/IGHV4-28/IGHV1-24/VTCN1/IGHV1-45/IGHV3-11/IGHV4-39/CNR1/MYB/IGHV3-53/IGLC2/IGLC3/IGHV3-23/IGHV4-34/IGHV3-64/IGHV3-30
BP	GO:0002697	regulation of immune effector process	50	0.476351	3.35519	0.000197044	0.000197044	0.0050674	249	tags=70%, list=28%, signal=53%	FOXJ1/IGHV3-33/IGKC/IGHG1/IGLV2-14/IGHG2/IGLV6-57/IGKV1-16/IGKV3-20/IGLV3-27/IGHG4/IGHV3-13/IGHG3/IGHV2-70/IGKV4-1/IGKV1-5/IGLC7/IGKV3D-11/IGLV3-21/RBP4/IGHV3-11/IGHV4-39/CR2/IGLV1-51/MYB/IGHV3-53/IGKV1-39/IGLC2/IGLC3/IGHV3-23/IGHV4-34/IGHV3-30/IGKV2-28/IGKV3-15/IGKV3D-20
BP	GO:0006956	complement activation	50	0.662083	4.6634	0.000197044	0.000197044	0.0050674	249	tags=90%, list=28%, signal=69%	IGHD/IGHV2-26/IGHV3-33/IGKC/IGHV3-73/IGHV2-70D/IGHG1/IGLV2-14/IGHG2/IGLV6-57/IGKV1-16/IGHV3-20/IGKV3-20/IGLV3-27/IGHG4/IGHV3-13/IGHG3/IGHV2-70/IGHV1-18/IGHA1/IGLL5/IGKV4-1/IGKV1-5/IGLC7/IGKV3D-11/IGHV4-28/IGLV3-21/IGHV1-24/IGHV1-45/IGHV3-11/IGHV4-39/CR2/IGLV1-51/COLEC11/IGHV3-53/IGKV1-39/IGLC2/IGLC3/IGHV3-23/IGHV4-34/IGHV3-64/IGHV3-30/IGKV2-28/IGKV3-15/IGKV3D-20
BP	GO:0050900	leukocyte migration	50	0.407861	2.87278	0.000197044	0.000197044	0.0050674	249	tags=62%, list=28%, signal=47%	FOXJ1/PODXL2/NKX2-3/IGHV3-33/IGKC/IGLV2-14/IGLV6-57/IGKV1-16/IGKV3-20/IGLV3-27/IGHV3-13/IGHV2-70/IGHA1/IGKV4-1/IGKV1-5/IGLC7/IGKV3D-11/IGLV3-21/IGHV3-11/IGHV4-39/IGLV1-51/IGHV3-53/IGKV1-39/IGLC2/IGLC3/IGHV3-23/IGHV4-34/IGHV3-30/IGKV2-28/IGKV3-15/IGKV3D-20
BP	GO:0016064	immunoglobulin mediated immune response	49	0.691887	4.84004	0.000197316	0.000197316	0.0050674	249	tags=92%, list=28%, signal=70%	FOXJ1/IGHD/IGHV2-26/IGHV3-33/IGKC/IGHV3-73/IGHV2-70D/IGHG1/IGLV2-14/IGHG2/IGLV6-57/IGKV1-16/IGHV3-20/IGKV3-20/IGLV3-27/IGHG4/IGHV3-13/IGHG3/IGHV2-70/IGHV1-18/IGHA1/IGLL5/IGKV4-1/IGKV1-5/IGLC7/IGKV3D-11/IGHV4-28/IGLV3-21/IGHV1-24/IGHV1-45/IGHV3-11/IGHV4-39/CR2/IGLV1-51/IGHV3-53/IGKV1-39/IGLC2/IGLC3/IGHV3-23/IGHV4-34/IGHV3-64/IGHV3-30/IGKV2-28/IGKV3-15/IGKV3D-20
BP	GO:0019724	B cell mediated immunity	49	0.691887	4.84004	0.000197316	0.000197316	0.0050674	249	tags=92%, list=28%, signal=70%	FOXJ1/IGHD/IGHV2-26/IGHV3-33/IGKC/IGHV3-73/IGHV2-70D/IGHG1/IGLV2-14/IGHG2/IGLV6-57/IGKV1-16/IGHV3-20/IGKV3-20/IGLV3-27/IGHG4/IGHV3-13/IGHG3/IGHV2-70/IGHV1-18/IGHA1/IGLL5/IGKV4-1/IGKV1-5/IGLC7/IGKV3D-11/IGHV4-28/IGLV3-21/IGHV1-24/IGHV1-45/IGHV3-11/IGHV4-39/CR2/IGLV1-51/IGHV3-53/IGKV1-39/IGLC2/IGLC3/IGHV3-23/IGHV4-34/IGHV3-64/IGHV3-30/IGKV2-28/IGKV3-15/IGKV3D-20
BP	GO:0002443	leukocyte mediated immunity	69	0.45729	3.6482	0.000197433	0.000197433	0.0050674	249	tags=68%, list=28%, signal=53%	FOXJ1/IGHD/IGHV2-26/IGHV3-33/IGKC/IGHV3-73/IGHV2-70D/IGHG1/IGLV2-14/IGHG2/IGLV6-57/IGKV1-16/IGHV3-20/IGKV3-20/IGLV3-27/IGHG4/IGHV3-13/IGHG3/IGHV2-70/IGHV1-18/IGHA1/IGLL5/IGKV4-1/IGKV1-5/IGLC7/IGKV3D-11/IGHV4-28/IGLV3-21/IGHV1-24/IGHV1-45/SVIP/IGHV3-11/IGHV4-39/CR2/IGLV1-51/CHIT1/IGHV3-53/IGKV1-39/IGLC2/IGLC3/IGHV3-23/IGHV4-34/IGHV3-64/IGHV3-30/IGKV2-28/IGKV3-15/IGKV3D-20
CC	GO:0009897	external side of plasma membrane	51	0.408459	2.89569	0.000197589	0.000197589	0.0050674	259	tags=65%, list=29%, signal=49%	IGHD/IGHV2-26/IGHV3-33/IGKC/IGHV3-73/IGHV2-70D/IGHG1/IGHG2/IGHV3-20/IGHG4/IGHV3-13/IGHG3/IGHV2-70/IGHV1-18/IGHA1/IGLL5/IGLC7/IGHV4-28/IGHV1-24/VTCN1/IGHV1-45/IGHV3-11/IGHV4-39/IGHV3-53/IGLC2/IGLC3/IGHV3-23/IGHV4-34/IGHV3-64/IGHV3-30/MS4A1/PRND/CD79A
BP	GO:0022617	extracellular matrix disassembly	5	-0.853439	-2.25082	0.000197589	0.000197589	0.0050674	136	tags=100%, list=15%, signal=85%	MMP13/TLL1/KLK5/MMP10
MF	GO:0003823	antigen binding	44	0.7004	4.70999	0.000197863	0.000197863	0.0050674	247	tags=93%, list=28%, signal=71%	IGHD/IGHV2-26/IGHV3-33/IGKC/IGHV3-73/IGHV2-70D/IGHG1/IGLV2-14/IGHG2/IGLV6-57/IGKV1-16/IGHV3-20/IGKV3-20/IGLV3-27/IGHG4/IGHV3-13/IGHG3/IGHV2-70/IGHV1-18/IGHA1/IGLL5/IGKV4-1/IGKV1-5/IGLC7/IGKV3D-11/IGHV4-28/IGLV3-21/IGHV1-24/IGHV1-45/IGHV3-11/IGHV4-39/IGLV1-51/IGHV3-53/IGKV1-39/IGLC2/IGLC3/IGHV3-23/IGHV4-34/IGHV3-64/IGHV3-30/IGKV3-15
BP	GO:0006958	complement activation, classical pathway	47	0.70405	4.84739	0.000197863	0.000197863	0.0050674	249	tags=94%, list=28%, signal=71%	IGHD/IGHV2-26/IGHV3-33/IGKC/IGHV3-73/IGHV2-70D/IGHG1/IGLV2-14/IGHG2/IGLV6-57/IGKV1-16/IGHV3-20/IGKV3-20/IGLV3-27/IGHG4/IGHV3-13/IGHG3/IGHV2-70/IGHV1-18/IGHA1/IGLL5/IGKV4-1/IGKV1-5/IGLC7/IGKV3D-11/IGHV4-28/IGLV3-21/IGHV1-24/IGHV1-45/IGHV3-11/IGHV4-39/CR2/IGLV1-51/IGHV3-53/IGKV1-39/IGLC2/IGLC3/IGHV3-23/IGHV4-34/IGHV3-64/IGHV3-30/IGKV2-28/IGKV3-15/IGKV3D-20
BP	GO:0002449	lymphocyte mediated immunity	52	0.643074	4.59812	0.000197902	0.000197902	0.0050674	249	tags=87%, list=28%, signal=66%	FOXJ1/IGHD/IGHV2-26/IGHV3-33/IGKC/IGHV3-73/IGHV2-70D/IGHG1/IGLV2-14/IGHG2/IGLV6-57/IGKV1-16/IGHV3-20/IGKV3-20/IGLV3-27/IGHG4/IGHV3-13/IGHG3/IGHV2-70/IGHV1-18/IGHA1/IGLL5/IGKV4-1/IGKV1-5/IGLC7/IGKV3D-11/IGHV4-28/IGLV3-21/IGHV1-24/IGHV1-45/IGHV3-11/IGHV4-39/CR2/IGLV1-51/IGHV3-53/IGKV1-39/IGLC2/IGLC3/IGHV3-23/IGHV4-34/IGHV3-64/IGHV3-30/IGKV2-28/IGKV3-15/IGKV3D-20
BP	GO:0002460	adaptive immune response based on somatic recombination of immune receptors built from immunoglobulin superfamily domains	55	0.595011	4.34526	0.000197941	0.000197941	0.0050674	249	tags=82%, list=28%, signal=63%	FOXJ1/IGHD/IGHV2-26/IGHV3-33/IGKC/IGHV3-73/IGHV2-70D/IGHG1/IGLV2-14/IGHG2/IGLV6-57/IGKV1-16/IGHV3-20/IGKV3-20/IGLV3-27/IGHG4/IGHV3-13/IGHG3/IGHV2-70/IGHV1-18/IGHA1/IGLL5/IGKV4-1/IGKV1-5/IGLC7/IGKV3D-11/IGHV4-28/IGLV3-21/IGHV1-24/IGHV1-45/IGHV3-11/IGHV4-39/CR2/IGLV1-51/IGHV3-53/IGKV1-39/IGLC2/IGLC3/IGHV3-23/IGHV4-34/IGHV3-64/IGHV3-30/IGKV2-28/IGKV3-15/IGKV3D-20
BP	GO:0002429	immune response-activating cell surface receptor signaling pathway	54	0.654001	4.74246	0.000198138	0.000198138	0.0050674	259	tags=89%, list=29%, signal=67%	MUC4/IGHD/IGHV2-26/IGHV3-33/IGKC/IGHV3-73/IGHV2-70D/IGHG1/IGLV2-14/IGHG2/IGLV6-57/IGKV1-16/IGHV3-20/IGKV3-20/IGLV3-27/IGHG4/IGHV3-13/IGHG3/IGHV2-70/IGHV1-18/IGHA1/IGLL5/IGKV4-1/IGKV1-5/IGLC7/IGKV3D-11/IGHV4-28/IGLV3-21/IGHV1-24/VTCN1/IGHV1-45/IGHV3-11/IGHV4-39/CR2/IGLV1-51/IGHV3-53/IGKV1-39/IGLC2/IGLC3/IGHV3-23/IGHV4-34/IGHV3-64/IGHV3-30/IGKV2-28/MS4A1/IGKV3-15/IGKV3D-20/CD79A
BP	GO:0002757	immune response-activating signal transduction	54	0.654001	4.74246	0.000198138	0.000198138	0.0050674	259	tags=89%, list=29%, signal=67%	MUC4/IGHD/IGHV2-26/IGHV3-33/IGKC/IGHV3-73/IGHV2-70D/IGHG1/IGLV2-14/IGHG2/IGLV6-57/IGKV1-16/IGHV3-20/IGKV3-20/IGLV3-27/IGHG4/IGHV3-13/IGHG3/IGHV2-70/IGHV1-18/IGHA1/IGLL5/IGKV4-1/IGKV1-5/IGLC7/IGKV3D-11/IGHV4-28/IGLV3-21/IGHV1-24/VTCN1/IGHV1-45/IGHV3-11/IGHV4-39/CR2/IGLV1-51/IGHV3-53/IGKV1-39/IGLC2/IGLC3/IGHV3-23/IGHV4-34/IGHV3-64/IGHV3-30/IGKV2-28/MS4A1/IGKV3-15/IGKV3D-20/CD79A
BP	GO:0002764	immune response-regulating signaling pathway	54	0.654001	4.74246	0.000198138	0.000198138	0.0050674	259	tags=89%, list=29%, signal=67%	MUC4/IGHD/IGHV2-26/IGHV3-33/IGKC/IGHV3-73/IGHV2-70D/IGHG1/IGLV2-14/IGHG2/IGLV6-57/IGKV1-16/IGHV3-20/IGKV3-20/IGLV3-27/IGHG4/IGHV3-13/IGHG3/IGHV2-70/IGHV1-18/IGHA1/IGLL5/IGKV4-1/IGKV1-5/IGLC7/IGKV3D-11/IGHV4-28/IGLV3-21/IGHV1-24/VTCN1/IGHV1-45/IGHV3-11/IGHV4-39/CR2/IGLV1-51/IGHV3-53/IGKV1-39/IGLC2/IGLC3/IGHV3-23/IGHV4-34/IGHV3-64/IGHV3-30/IGKV2-28/MS4A1/IGKV3-15/IGKV3D-20/CD79A
BP	GO:0002768	immune response-regulating cell surface receptor signaling pathway	54	0.654001	4.74246	0.000198138	0.000198138	0.0050674	259	tags=89%, list=29%, signal=67%	MUC4/IGHD/IGHV2-26/IGHV3-33/IGKC/IGHV3-73/IGHV2-70D/IGHG1/IGLV2-14/IGHG2/IGLV6-57/IGKV1-16/IGHV3-20/IGKV3-20/IGLV3-27/IGHG4/IGHV3-13/IGHG3/IGHV2-70/IGHV1-18/IGHA1/IGLL5/IGKV4-1/IGKV1-5/IGLC7/IGKV3D-11/IGHV4-28/IGLV3-21/IGHV1-24/VTCN1/IGHV1-45/IGHV3-11/IGHV4-39/CR2/IGLV1-51/IGHV3-53/IGKV1-39/IGLC2/IGLC3/IGHV3-23/IGHV4-34/IGHV3-64/IGHV3-30/IGKV2-28/MS4A1/IGKV3-15/IGKV3D-20/CD79A
BP	GO:0050865	regulation of cell activation	54	0.453574	3.28907	0.000198138	0.000198138	0.0050674	233	tags=65%, list=26%, signal=51%	FOXJ1/IGHD/IGHV2-26/IGHV3-33/IGKC/IGHV3-73/IGHV2-70D/IGHG1/IGHG2/IGHV3-20/PLA2G2D/IGHG4/IGHV3-13/IGHG3/IGHV2-70/IGHV1-18/IGHA1/IGLL5/IGLC7/SHH/IGHV4-28/IGHV1-24/VTCN1/IGHV1-45/IGHV3-11/IGHV4-39/CNR1/MYB/IGHV3-53/IGLC2/IGLC3/IGHV3-23/IGHV4-34/IGHV3-64/IGHV3-30
BP	GO:0060429	epithelium development	78	-0.298204	-2.47941	0.000198295	0.000198295	0.0050674	160	tags=38%, list=18%, signal=35%	POU3F1/LCE1A/KRT6B/LIPK/LCE6A/AREG/KRTAP2-3/KRT82/VEGFC/IL20/LCE2D/LHX1/DSC1/SLITRK6/KLK5/PRR9/LCE1F/WNT7A/DSG1/LCE3D/EREG/SPINK6/LCE3E/KRT75/C1orf68/CDSN/KRT6C/KRT1/CASP14/FLRT3
BP	GO:0051249	regulation of lymphocyte activation	46	0.535291	3.6616	0.000198373	0.000198373	0.0050674	233	tags=74%, list=26%, signal=58%	FOXJ1/IGHD/IGHV2-26/IGHV3-33/IGKC/IGHV3-73/IGHV2-70D/IGHG1/IGHG2/IGHV3-20/PLA2G2D/IGHG4/IGHV3-13/IGHG3/IGHV2-70/IGHV1-18/IGHA1/IGLL5/IGLC7/SHH/IGHV4-28/IGHV1-24/VTCN1/IGHV1-45/IGHV3-11/IGHV4-39/MYB/IGHV3-53/IGLC2/IGLC3/IGHV3-23/IGHV4-34/IGHV3-64/IGHV3-30
CC	GO:0001533	cornified envelope	13	-0.74874	-3.02296	0.000198452	0.000198452	0.0050674	86	tags=77%, list=10%, signal=71%	LCE2D/DSC1/PRR9/LCE1F/DSG1/LCE3D/LCE3E/C1orf68/CDSN/KRT1
BP	GO:0008037	cell recognition	42	0.513924	3.38429	0.000198452	0.000198452	0.0050674	233	tags=74%, list=26%, signal=57%	IGHD/IGHV2-26/IGHV3-33/IGKC/IGHV3-73/IGHV2-70D/IGHG1/IGHG2/IGHV3-20/IGHG4/IGHV3-13/IGHG3/IGHV2-70/IGHV1-18/IGHA1/IGLL5/IGLC7/IGHV4-28/IGHV1-24/CLGN/IGHV1-45/IGHV3-11/IGHV4-39/CNR1/IGHV3-53/IGLC2/IGLC3/IGHV3-23/IGHV4-34/IGHV3-64/IGHV3-30
BP	GO:0050867	positive regulation of cell activation	42	0.558512	3.67791	0.000198452	0.000198452	0.0050674	233	tags=76%, list=26%, signal=59%	IGHD/IGHV2-26/IGHV3-33/IGKC/IGHV3-73/IGHV2-70D/IGHG1/IGHG2/IGHV3-20/IGHG4/IGHV3-13/IGHG3/IGHV2-70/IGHV1-18/IGHA1/IGLL5/IGLC7/SHH/IGHV4-28/IGHV1-24/VTCN1/IGHV1-45/IGHV3-11/IGHV4-39/MYB/IGHV3-53/IGLC2/IGLC3/IGHV3-23/IGHV4-34/IGHV3-64/IGHV3-30
BP	GO:0030855	epithelial cell differentiation	58	-0.373875	-2.795	0.00019861	0.00019861	0.0050674	160	tags=47%, list=18%, signal=41%	POU3F1/LCE1A/KRT6B/LIPK/LCE6A/KRTAP2-3/KRT82/IL20/LCE2D/LHX1/DSC1/SLITRK6/KLK5/PRR9/LCE1F/WNT7A/DSG1/LCE3D/EREG/SPINK6/LCE3E/KRT75/C1orf68/CDSN/KRT6C/KRT1/CASP14
BP	GO:0050778	positive regulation of immune response	70	0.491914	3.94466	0.000198847	0.000198847	0.0050674	259	tags=74%, list=29%, signal=57%	MUC4/IGHD/IGHV2-26/IGHV3-33/IGKC/IGHV3-73/IGHV2-70D/IGHG1/IGLV2-14/IGHG2/IGLV6-57/IGKV1-16/IGHV3-20/IGKV3-20/IGLV3-27/IGHG4/IGHV3-13/IGHG3/IGHV2-70/IGHV1-18/IGHA1/IGLL5/IGKV4-1/IGKV1-5/IGLC7/IGKV3D-11/IGHV4-28/IGLV3-21/IGHV1-24/VTCN1/IGHV1-45/IGHV3-11/IGHV4-39/CR2/IGLV1-51/CNR1/MYB/COLEC11/IGHV3-53/IGKV1-39/IGLC2/IGLC3/COCH/IGHV3-23/IGHV4-34/IGHV3-64/IGHV3-30/IGKV2-28/MS4A1/IGKV3-15/IGKV3D-20/CD7…
BP	GO:0006911	phagocytosis, engulfment	32	0.702199	4.15047	0.000199084	0.000199084	0.0050674	243	tags=94%, list=27%, signal=71%	IGHD/IGHV2-26/IGHV3-33/IGKC/IGHV3-73/IGHV2-70D/IGHG1/IGHG2/IGHV3-20/IGHG4/IGHV3-13/IGHG3/IGHV2-70/IGHV1-18/IGHA1/IGLL5/IGLC7/IGHV4-28/IGHV1-24/IGHV1-45/IGHV3-11/IGHV4-39/IGHV3-53/IGLC2/IGLC3/IGHV3-23/IGHV4-34/IGHV3-64/IGHV3-30/XKR4
BP	GO:0010324	membrane invagination	32	0.702199	4.15047	0.000199084	0.000199084	0.0050674	243	tags=94%, list=27%, signal=71%	IGHD/IGHV2-26/IGHV3-33/IGKC/IGHV3-73/IGHV2-70D/IGHG1/IGHG2/IGHV3-20/IGHG4/IGHV3-13/IGHG3/IGHV2-70/IGHV1-18/IGHA1/IGLL5/IGLC7/IGHV4-28/IGHV1-24/IGHV1-45/IGHV3-11/IGHV4-39/IGHV3-53/IGLC2/IGLC3/IGHV3-23/IGHV4-34/IGHV3-64/IGHV3-30/XKR4
BP	GO:0099024	plasma membrane invagination	32	0.702199	4.15047	0.000199084	0.000199084	0.0050674	243	tags=94%, list=27%, signal=71%	IGHD/IGHV2-26/IGHV3-33/IGKC/IGHV3-73/IGHV2-70D/IGHG1/IGHG2/IGHV3-20/IGHG4/IGHV3-13/IGHG3/IGHV2-70/IGHV1-18/IGHA1/IGLL5/IGLC7/IGHV4-28/IGHV1-24/IGHV1-45/IGHV3-11/IGHV4-39/IGHV3-53/IGLC2/IGLC3/IGHV3-23/IGHV4-34/IGHV3-64/IGHV3-30/XKR4
BP	GO:0009617	response to bacterium	72	0.2976	2.40612	0.000199203	0.000199203	0.0050674	242	tags=53%, list=27%, signal=42%	IGHD/IGHV2-26/IGHV3-33/IGKC/IGHV3-73/IGHV2-70D/IGHG1/IGHG2/IGHV3-20/IGKV3-20/IGHG4/IGHV3-13/VIL1/GPC3/IGHG3/IGHV2-70/IGHV1-18/IGHA1/IGLL5/IGLC7/IGHV4-28/PENK/IGHV1-24/IGHV1-45/IGHV3-11/IGHV4-39/PTGER1/CHIT1/CNR1/IGHV3-53/IGLC2/IGLC3/COCH/IGHV3-23/IGHV4-34/IGHV3-64/IGHV3-30/MS4A1
BP	GO:0042113	B cell activation	41	0.572831	3.7238	0.000199362	0.000199362	0.0050674	259	tags=83%, list=29%, signal=62%	FOXJ1/IGHD/NKX2-3/IGHV2-26/IGHV3-33/IGKC/IGHV3-73/IGHV2-70D/IGHG1/IGHG2/IGHV3-20/IGHG4/IGHV3-13/IGHG3/IGHV2-70/IGHV1-18/IGHA1/IGLL5/IGLC7/IGHV4-28/IGHV1-24/IGHV1-45/IGHV3-11/IGHV4-39/CR2/IGHV3-53/IGLC2/IGLC3/IGHV3-23/IGHV4-34/IGHV3-64/IGHV3-30/MS4A1/CD79A
BP	GO:0051251	positive regulation of lymphocyte activation	38	0.627347	3.96316	0.000199442	0.000199442	0.0050674	233	tags=84%, list=26%, signal=65%	IGHD/IGHV2-26/IGHV3-33/IGKC/IGHV3-73/IGHV2-70D/IGHG1/IGHG2/IGHV3-20/IGHG4/IGHV3-13/IGHG3/IGHV2-70/IGHV1-18/IGHA1/IGLL5/IGLC7/SHH/IGHV4-28/IGHV1-24/VTCN1/IGHV1-45/IGHV3-11/IGHV4-39/MYB/IGHV3-53/IGLC2/IGLC3/IGHV3-23/IGHV4-34/IGHV3-64/IGHV3-30
BP	GO:0006910	phagocytosis, recognition	30	0.736684	4.24412	0.000199481	0.000199481	0.0050674	233	tags=97%, list=26%, signal=74%	IGHD/IGHV2-26/IGHV3-33/IGKC/IGHV3-73/IGHV2-70D/IGHG1/IGHG2/IGHV3-20/IGHG4/IGHV3-13/IGHG3/IGHV2-70/IGHV1-18/IGHA1/IGLL5/IGLC7/IGHV4-28/IGHV1-24/IGHV1-45/IGHV3-11/IGHV4-39/IGHV3-53/IGLC2/IGLC3/IGHV3-23/IGHV4-34/IGHV3-64/IGHV3-30
MF	GO:0034987	immunoglobulin receptor binding	30	0.736684	4.24412	0.000199481	0.000199481	0.0050674	233	tags=97%, list=26%, signal=74%	IGHD/IGHV2-26/IGHV3-33/IGKC/IGHV3-73/IGHV2-70D/IGHG1/IGHG2/IGHV3-20/IGHG4/IGHV3-13/IGHG3/IGHV2-70/IGHV1-18/IGHA1/IGLL5/IGLC7/IGHV4-28/IGHV1-24/IGHV1-45/IGHV3-11/IGHV4-39/IGHV3-53/IGLC2/IGLC3/IGHV3-23/IGHV4-34/IGHV3-64/IGHV3-30
BP	GO:0038095	Fc-epsilon receptor signaling pathway	30	0.656563	3.78254	0.000199481	0.000199481	0.0050674	249	tags=90%, list=28%, signal=67%	IGHV3-33/IGKC/IGLV2-14/IGLV6-57/IGKV1-16/IGKV3-20/IGLV3-27/IGHV3-13/IGHV2-70/IGKV4-1/IGKV1-5/IGLC7/IGKV3D-11/IGLV3-21/IGHV3-11/IGHV4-39/IGLV1-51/IGHV3-53/IGKV1-39/IGLC2/IGLC3/IGHV3-23/IGHV4-34/IGHV3-30/IGKV2-28/IGKV3-15/IGKV3D-20
BP	GO:0050871	positive regulation of B cell activation	30	0.736684	4.24412	0.000199481	0.000199481	0.0050674	233	tags=97%, list=26%, signal=74%	IGHD/IGHV2-26/IGHV3-33/IGKC/IGHV3-73/IGHV2-70D/IGHG1/IGHG2/IGHV3-20/IGHG4/IGHV3-13/IGHG3/IGHV2-70/IGHV1-18/IGHA1/IGLL5/IGLC7/IGHV4-28/IGHV1-24/IGHV1-45/IGHV3-11/IGHV4-39/IGHV3-53/IGLC2/IGLC3/IGHV3-23/IGHV4-34/IGHV3-64/IGHV3-30
BP	GO:0030216	keratinocyte differentiation	35	-0.595837	-3.65067	0.000199521	0.000199521	0.0050674	160	tags=69%, list=18%, signal=59%	POU3F1/LCE1A/KRT6B/LIPK/LCE6A/KRTAP2-3/KRT82/IL20/LCE2D/DSC1/KLK5/PRR9/LCE1F/DSG1/LCE3D/EREG/SPINK6/LCE3E/KRT75/C1orf68/CDSN/KRT6C/KRT1/CASP14
BP	GO:0002431	Fc receptor mediated stimulatory signaling pathway	34	0.670925	4.05278	0.000199641	0.000199641	0.0050674	249	tags=91%, list=28%, signal=68%	IGHV3-33/IGKC/IGHG1/IGLV2-14/IGHG2/IGLV6-57/IGKV1-16/IGKV3-20/IGLV3-27/IGHG4/IGHV3-13/IGHG3/IGHV2-70/IGKV4-1/IGKV1-5/IGLC7/IGKV3D-11/IGLV3-21/IGHV3-11/IGHV4-39/IGLV1-51/IGHV3-53/IGKV1-39/IGLC2/IGLC3/IGHV3-23/IGHV4-34/IGHV3-30/IGKV2-28/IGKV3-15/IGKV3D-20
BP	GO:0002433	immune response-regulating cell surface receptor _x000D_ signaling pathway involved in phagocytosis	34	0.670925	4.05278	0.000199641	0.000199641	0.0050674	249	tags=91%, list=28%, signal=68%	IGHV3-33/IGKC/IGHG1/IGLV2-14/IGHG2/IGLV6-57/IGKV1-16/IGKV3-20/IGLV3-27/IGHG4/IGHV3-13/IGHG3/IGHV2-70/IGKV4-1/IGKV1-5/IGLC7/IGKV3D-11/IGLV3-21/IGHV3-11/IGHV4-39/IGLV1-51/IGHV3-53/IGKV1-39/IGLC2/IGLC3/IGHV3-23/IGHV4-34/IGHV3-30/IGKV2-28/IGKV3-15/IGKV3D-20
BP	GO:0038093	Fc receptor signaling pathway	34	0.670925	4.05278	0.000199641	0.000199641	0.0050674	249	tags=91%, list=28%, signal=68%	IGHV3-33/IGKC/IGHG1/IGLV2-14/IGHG2/IGLV6-57/IGKV1-16/IGKV3-20/IGLV3-27/IGHG4/IGHV3-13/IGHG3/IGHV2-70/IGKV4-1/IGKV1-5/IGLC7/IGKV3D-11/IGLV3-21/IGHV3-11/IGHV4-39/IGLV1-51/IGHV3-53/IGKV1-39/IGLC2/IGLC3/IGHV3-23/IGHV4-34/IGHV3-30/IGKV2-28/IGKV3-15/IGKV3D-20
BP	GO:0038094	Fc-gamma receptor signaling pathway	34	0.670925	4.05278	0.000199641	0.000199641	0.0050674	249	tags=91%, list=28%, signal=68%	IGHV3-33/IGKC/IGHG1/IGLV2-14/IGHG2/IGLV6-57/IGKV1-16/IGKV3-20/IGLV3-27/IGHG4/IGHV3-13/IGHG3/IGHV2-70/IGKV4-1/IGKV1-5/IGLC7/IGKV3D-11/IGLV3-21/IGHV3-11/IGHV4-39/IGLV1-51/IGHV3-53/IGKV1-39/IGLC2/IGLC3/IGHV3-23/IGHV4-34/IGHV3-30/IGKV2-28/IGKV3-15/IGKV3D-20
BP	GO:0038096	Fc-gamma receptor signaling pathway involved in phagocytosis	34	0.670925	4.05278	0.000199641	0.000199641	0.0050674	249	tags=91%, list=28%, signal=68%	IGHV3-33/IGKC/IGHG1/IGLV2-14/IGHG2/IGLV6-57/IGKV1-16/IGKV3-20/IGLV3-27/IGHG4/IGHV3-13/IGHG3/IGHV2-70/IGKV4-1/IGKV1-5/IGLC7/IGKV3D-11/IGLV3-21/IGHV3-11/IGHV4-39/IGLV1-51/IGHV3-53/IGKV1-39/IGLC2/IGLC3/IGHV3-23/IGHV4-34/IGHV3-30/IGKV2-28/IGKV3-15/IGKV3D-20
BP	GO:0050853	B cell receptor signaling pathway	34	0.663085	4.00542	0.000199641	0.000199641	0.0050674	259	tags=91%, list=29%, signal=67%	IGHD/IGHV2-26/IGHV3-33/IGKC/IGHV3-73/IGHV2-70D/IGHG1/IGHG2/IGHV3-20/IGHG4/IGHV3-13/IGHG3/IGHV2-70/IGHV1-18/IGHA1/IGLL5/IGLC7/IGHV4-28/IGHV1-24/IGHV1-45/IGHV3-11/IGHV4-39/IGHV3-53/IGLC2/IGLC3/IGHV3-23/IGHV4-34/IGHV3-64/IGHV3-30/MS4A1/CD79A
BP	GO:0018149	peptide cross-linking	10	-0.695457	-2.48761	0.00019972	0.00019972	0.0050674	155	tags=90%, list=17%, signal=75%	LCE1E/LCE1A/LCE2D/PRR9/LCE1F/LCE3D/LCE3E/C1orf68/KRT1
BP	GO:0050864	regulation of B cell activation	33	0.693824	4.14359	0.00019972	0.00019972	0.0050674	233	tags=91%, list=26%, signal=70%	FOXJ1/IGHD/IGHV2-26/IGHV3-33/IGKC/IGHV3-73/IGHV2-70D/IGHG1/IGHG2/IGHV3-20/IGHG4/IGHV3-13/IGHG3/IGHV2-70/IGHV1-18/IGHA1/IGLL5/IGLC7/IGHV4-28/IGHV1-24/IGHV1-45/IGHV3-11/IGHV4-39/IGHV3-53/IGLC2/IGLC3/IGHV3-23/IGHV4-34/IGHV3-64/IGHV3-30
BP	GO:0002920	regulation of humoral immune response	39	0.605237	3.86017	0.00019976	0.00019976	0.0050674	249	tags=85%, list=28%, signal=64%	FOXJ1/IGHV3-33/IGKC/IGHG1/IGLV2-14/IGHG2/IGLV6-57/IGKV1-16/IGKV3-20/IGLV3-27/IGHG4/IGHV3-13/IGHG3/IGHV2-70/IGKV4-1/IGKV1-5/IGLC7/IGKV3D-11/IGLV3-21/IGHV3-11/IGHV4-39/CR2/IGLV1-51/IGHV3-53/IGKV1-39/IGLC2/IGLC3/IGHV3-23/IGHV4-34/IGHV3-30/IGKV2-28/IGKV3-15/IGKV3D-20
BP	GO:0002696	positive regulation of leukocyte activation	40	0.589454	3.78772	0.00019984	0.00019984	0.0050674	233	tags=80%, list=26%, signal=62%	IGHD/IGHV2-26/IGHV3-33/IGKC/IGHV3-73/IGHV2-70D/IGHG1/IGHG2/IGHV3-20/IGHG4/IGHV3-13/IGHG3/IGHV2-70/IGHV1-18/IGHA1/IGLL5/IGLC7/SHH/IGHV4-28/IGHV1-24/VTCN1/IGHV1-45/IGHV3-11/IGHV4-39/MYB/IGHV3-53/IGLC2/IGLC3/IGHV3-23/IGHV4-34/IGHV3-64/IGHV3-30
BP	GO:0031424	keratinization	29	-0.56861	-3.222	0.00019992	0.00019992	0.0050674	155	tags=93%, list=17%, signal=80%	KRT16/LCE1D/KRT84/KRT25/CYP26B1/KRT14/LCE1E/KRT37/LCE1A/KRT6B/LIPK/LCE6A/KRTAP2-3/KRT82/LCE2D/DSC1/KLK5/LCE1F/DSG1/LCE3D/SPINK6/LCE3E/KRT75/CDSN/KRT6C/KRT1/CASP14
CC	GO:0098552	side of membrane	56	0.359637	2.63903	0.00020012	0.00020012	0.0050674	259	tags=61%, list=29%, signal=46%	IGHD/IGHV2-26/IGHV3-33/IGKC/IGHV3-73/IGHV2-70D/IGHG1/IGHG2/IGHV3-20/IGHG4/IGHV3-13/IGHG3/IGHV2-70/IGHV1-18/IGHA1/IGLL5/IGLC7/IGHV4-28/IGHV1-24/VTCN1/IGHV1-45/IGHV3-11/IGHV4-39/IGHV3-53/IGLC2/IGLC3/IGHV3-23/IGHV4-34/IGHV3-64/IGHV3-30/MS4A1/PRND/NPTXR/CD79A
BP	GO:0002377	immunoglobulin production	31	0.628788	3.65375	0.00020024	0.00020024	0.0050674	306	tags=94%, list=34%, signal=64%	IGLV10-54/IGLV5-37/IGKV2-24/IGLV4-69/IGKC/IGKV2D-29/IGLV2-14/IGLV6-57/IGKV1-16/IGKV3D-15/IGKV1-6/IGKV3-20/IGLV3-27/IGKV4-1/IGKV1-5/IGKV3D-11/IGLV2-18/IGLV3-21/RBP4/IGKV1-8/IGLV1-51/IGKV1-39/IGKV2-28/IGKV3-15/IGKV3D-20/IGKV1D-8/IGKV2-30/IGLV3-16/IGKV1D-12
CC	GO:0042571	immunoglobulin complex, circulating	31	0.738459	4.29102	0.00020024	0.00020024	0.0050674	233	tags=97%, list=26%, signal=74%	IGHD/IGHV2-26/IGHV3-33/IGKC/IGHV3-73/IGHV2-70D/IGHG1/IGHG2/IGHV3-20/IGKV3-20/IGHG4/IGHV3-13/IGHG3/IGHV2-70/IGHV1-18/IGHA1/IGLL5/IGLC7/IGHV4-28/IGHV1-24/IGHV1-45/IGHV3-11/IGHV4-39/IGHV3-53/IGLC2/IGLC3/IGHV3-23/IGHV4-34/IGHV3-64/IGHV3-30
BP	GO:0040011	locomotion	104	0.250389	2.29832	0.000200321	0.000200321	0.0050674	310	tags=55%, list=35%, signal=40%	FOXJ1/TLX3/PODXL2/NKX2-3/NTRK2/IGHV3-33/IGKC/IGLV2-14/NEXMIF/IGLV6-57/IGKV1-16/TMSB15A/POU3F3/IGKV3-20/IGLV3-27/ISL1/IGHV3-13/VIL1/GPC3/POU4F1/CYP1B1/IGHV2-70/IGHA1/IGKV4-1/IGKV1-5/IGLC7/IGKV3D-11/SHH/IGSF10/IGLV3-21/IGHV3-11/IGHV4-39/INSM1/IGLV1-51/DPEP1/IGHV3-53/IGKV1-39/IGLC2/IGLC3/IGHV3-23/IGHV4-34/GRIN2A/IGHV3-30/IGKV2-28/DNAH11/RNF165/IGKV3-15/IGKV3D-20/NRXN1/CRB2/CCL19/GFRA3/IGKV2-30/RSPH6…
BP	GO:0002440	production of molecular mediator of immune response	35	0.518006	3.16273	0.000200401	0.000200401	0.0050674	306	tags=83%, list=34%, signal=57%	IGLV10-54/IGLV5-37/IGKV2-24/IGLV4-69/IGKC/IGKV2D-29/IGLV2-14/IGLV6-57/IGKV1-16/IGKV3D-15/IGKV1-6/IGKV3-20/IGLV3-27/IGKV4-1/IGKV1-5/IGKV3D-11/IGLV2-18/IGLV3-21/RBP4/IGKV1-8/IGLV1-51/IGKV1-39/IGKV2-28/IGKV3-15/IGKV3D-20/IGKV1D-8/IGKV2-30/IGLV3-16/IGKV1D-12
BP	GO:0050851	antigen receptor-mediated signaling pathway	35	0.665956	4.06604	0.000200401	0.000200401	0.0050674	259	tags=91%, list=29%, signal=68%	IGHD/IGHV2-26/IGHV3-33/IGKC/IGHV3-73/IGHV2-70D/IGHG1/IGHG2/IGHV3-20/IGHG4/IGHV3-13/IGHG3/IGHV2-70/IGHV1-18/IGHA1/IGLL5/IGLC7/IGHV4-28/IGHV1-24/VTCN1/IGHV1-45/IGHV3-11/IGHV4-39/IGHV3-53/IGLC2/IGLC3/IGHV3-23/IGHV4-34/IGHV3-64/IGHV3-30/MS4A1/CD79A
BP	GO:0009913	epidermal cell differentiation	38	-0.567677	-3.58117	0.000200441	0.000200441	0.0050674	160	tags=66%, list=18%, signal=56%	POU3F1/LCE1A/KRT6B/LIPK/LCE6A/KRTAP2-3/KRT82/IL20/LCE2D/DSC1/SLITRK6/KLK5/PRR9/LCE1F/DSG1/LCE3D/EREG/SPINK6/LCE3E/KRT75/C1orf68/CDSN/KRT6C/KRT1/CASP14
BP	GO:0050776	regulation of immune response	75	0.462728	3.79347	0.000200763	0.000200763	0.0050674	259	tags=71%, list=29%, signal=55%	FOXJ1/MUC4/IGHD/IGHV2-26/IGHV3-33/IGKC/IGHV3-73/IGHV2-70D/IGHG1/IGLV2-14/IGHG2/IGLV6-57/IGKV1-16/IGHV3-20/IGKV3-20/IGLV3-27/IGHG4/IGHV3-13/IGHG3/IGHV2-70/IGHV1-18/IGHA1/IGLL5/IGKV4-1/IGKV1-5/IGLC7/IGKV3D-11/IGHV4-28/IGLV3-21/IGHV1-24/VTCN1/IGHV1-45/IGHV3-11/IGHV4-39/CR2/IGLV1-51/CNR1/MYB/COLEC11/IGHV3-53/IGKV1-39/IGLC2/IGLC3/COCH/IGHV3-23/IGHV4-34/IGHV3-64/IGHV3-30/IGKV2-28/MS4A1/IGKV3-15/IGKV3D-…
CC	GO:0009986	cell surface	76	0.327634	2.69766	0.000201005	0.000201005	0.0050674	260	tags=57%, list=29%, signal=44%	IGHD/SFRP4/IGHV2-26/IGHV3-33/CD8B2/IGKC/IGHV3-73/IGHV2-70D/IGHG1/IGHG2/IGHV3-20/IGHG4/IGHV3-13/GPC3/IGHG3/IGHV2-70/IGHV1-18/IGHA1/IGLL5/IGLC7/CYP2W1/SHH/IGHV4-28/IGHV1-24/VTCN1/WNT1/IGHV1-45/IGHV3-11/IGHV4-39/VWDE/IGHV3-53/IGLC2/IGLC3/CEL/IGHV3-23/IGHV4-34/IGHV3-64/GRIN2A/IGHV3-30/MS4A1/PRND/CD79A/NRXN1
CC	GO:0043230	extracellular organelle	84	0.268388	2.28207	0.000201005	0.000201005	0.0050674	212	tags=44%, list=24%, signal=37%	GSTA1/KRT19/FAM3B/MUC4/IGHD/ALDH1A1/CP/IGKC/IGHG1/PCLO/IGLV2-14/IGHG2/IGKV3-20/IGHG4/VIL1/IGHG3/IGHA1/IGLL5/IGKV1-5/SLC5A5/WFDC2/IGKV3D-11/IGLV3-21/RBP4/WNT1/SVIP/CR2/IGLV1-51/DPEP1/OGN/COMP/BMP3/IGKV1-39/IGLC2/IGLC3/CEL/IGHV3-23
CC	GO:0070062	extracellular exosome	83	0.273321	2.31542	0.000201005	0.000201005	0.0050674	212	tags=45%, list=24%, signal=37%	GSTA1/KRT19/FAM3B/MUC4/IGHD/ALDH1A1/CP/IGKC/IGHG1/PCLO/IGLV2-14/IGHG2/IGKV3-20/IGHG4/VIL1/IGHG3/IGHA1/IGLL5/IGKV1-5/SLC5A5/WFDC2/IGKV3D-11/IGLV3-21/RBP4/WNT1/SVIP/CR2/IGLV1-51/DPEP1/OGN/COMP/BMP3/IGKV1-39/IGLC2/IGLC3/CEL/IGHV3-23
CC	GO:1903561	extracellular vesicle	84	0.268388	2.28207	0.000201005	0.000201005	0.0050674	212	tags=44%, list=24%, signal=37%	GSTA1/KRT19/FAM3B/MUC4/IGHD/ALDH1A1/CP/IGKC/IGHG1/PCLO/IGLV2-14/IGHG2/IGKV3-20/IGHG4/VIL1/IGHG3/IGHA1/IGLL5/IGKV1-5/SLC5A5/WFDC2/IGKV3D-11/IGLV3-21/RBP4/WNT1/SVIP/CR2/IGLV1-51/DPEP1/OGN/COMP/BMP3/IGKV1-39/IGLC2/IGLC3/CEL/IGHV3-23
BP	GO:0006898	receptor-mediated endocytosis	36	0.60373	3.72155	0.000201126	0.000201126	0.0050674	306	tags=92%, list=34%, signal=63%	SFRP4/IGHV3-33/IGKC/IGLV2-14/IGLV6-57/IGKV1-16/IGKV3-20/IGLV3-27/IGHV3-13/IGHV2-70/IGHA1/IGKV4-1/IGKV1-5/IGLC7/IGKV3D-11/IGLV3-21/IGHV3-11/IGHV4-39/IGLV1-51/COLEC11/IGHV3-53/IGKV1-39/IGLC2/IGLC3/IGHV3-23/IGHV4-34/IGHV3-30/IGKV2-28/IGKV3-15/IGKV3D-20/CCL19/IGKV2-30/IGKV1D-12
BP	GO:0030449	regulation of complement activation	36	0.653773	4.03004	0.000201126	0.000201126	0.0050674	249	tags=89%, list=28%, signal=67%	IGHV3-33/IGKC/IGHG1/IGLV2-14/IGHG2/IGLV6-57/IGKV1-16/IGKV3-20/IGLV3-27/IGHG4/IGHV3-13/IGHG3/IGHV2-70/IGKV4-1/IGKV1-5/IGLC7/IGKV3D-11/IGLV3-21/IGHV3-11/IGHV4-39/CR2/IGLV1-51/IGHV3-53/IGKV1-39/IGLC2/IGLC3/IGHV3-23/IGHV4-34/IGHV3-30/IGKV2-28/IGKV3-15/IGKV3D-20
BP	GO:0045321	leukocyte activation	77	0.307353	2.54392	0.000201207	0.000201207	0.0050674	242	tags=53%, list=27%, signal=42%	FOXJ1/IGHD/NKX2-3/IGHV2-26/IGHV3-33/IGKC/IGHV3-73/IGHV2-70D/IGHG1/IGHG2/IGHV3-20/PLA2G2D/IGHG4/IGHV3-13/IGHG3/IGHV2-70/IGHV1-18/IGHA1/IGLL5/IGLC7/SHH/IGHV4-28/IGHV1-24/VTCN1/WNT1/IGHV1-45/SVIP/IGHV3-11/IGHV4-39/CR2/CHIT1/CNR1/MYB/IGHV3-53/IGLC2/IGLC3/IGHV3-23/IGHV4-34/IGHV3-64/IGHV3-30/MS4A1
BP	GO:0006897	endocytosis	58	0.628212	4.66835	0.000201329	0.000201329	0.0050674	249	tags=84%, list=28%, signal=65%	IGHD/SFRP4/IGHV2-26/IGHV3-33/IGKC/IGHV3-73/IGHV2-70D/IGHG1/IGLV2-14/IGHG2/IGLV6-57/IGKV1-16/IGHV3-20/IGKV3-20/IGLV3-27/IGHG4/IGHV3-13/GPC3/IGHG3/IGHV2-70/IGHV1-18/IGHA1/IGLL5/IGKV4-1/IGKV1-5/IGLC7/IGKV3D-11/SHH/IGHV4-28/IGLV3-21/IGHV1-24/IGHV1-45/IGHV3-11/IGHV4-39/IGLV1-51/COLEC11/IGHV3-53/IGKV1-39/IGLC2/IGLC3/CEL/IGHV3-23/IGHV4-34/IGHV3-64/IGHV3-30/IGKV2-28/XKR4/IGKV3-15/IGKV3D-20
BP	GO:0046649	lymphocyte activation	58	0.436904	3.24671	0.000201329	0.000201329	0.0050674	242	tags=66%, list=27%, signal=51%	FOXJ1/IGHD/NKX2-3/IGHV2-26/IGHV3-33/IGKC/IGHV3-73/IGHV2-70D/IGHG1/IGHG2/IGHV3-20/PLA2G2D/IGHG4/IGHV3-13/IGHG3/IGHV2-70/IGHV1-18/IGHA1/IGLL5/IGLC7/SHH/IGHV4-28/IGHV1-24/VTCN1/WNT1/IGHV1-45/IGHV3-11/IGHV4-39/CR2/MYB/IGHV3-53/IGLC2/IGLC3/IGHV3-23/IGHV4-34/IGHV3-64/IGHV3-30/MS4A1
BP	GO:0002253	activation of immune response	57	0.61871	4.56633	0.000201369	0.000201369	0.0050674	259	tags=86%, list=29%, signal=65%	MUC4/IGHD/IGHV2-26/IGHV3-33/IGKC/IGHV3-73/IGHV2-70D/IGHG1/IGLV2-14/IGHG2/IGLV6-57/IGKV1-16/IGHV3-20/IGKV3-20/IGLV3-27/IGHG4/IGHV3-13/IGHG3/IGHV2-70/IGHV1-18/IGHA1/IGLL5/IGKV4-1/IGKV1-5/IGLC7/IGKV3D-11/IGHV4-28/IGLV3-21/IGHV1-24/VTCN1/IGHV1-45/IGHV3-11/IGHV4-39/CR2/IGLV1-51/COLEC11/IGHV3-53/IGKV1-39/IGLC2/IGLC3/IGHV3-23/IGHV4-34/IGHV3-64/IGHV3-30/IGKV2-28/MS4A1/IGKV3-15/IGKV3D-20/CD79A
BP	GO:0043588	skin development	42	-0.488438	-3.21277	0.000201491	0.000201491	0.0050674	160	tags=57%, list=18%, signal=49%	POU3F1/LCE1A/KRT6B/LIPK/LCE6A/KRTAP2-3/KRT82/IL20/LCE2D/DSC1/KLK5/PRR9/LCE1F/DSG1/LCE3D/EREG/SPINK6/LCE3E/KRT75/C1orf68/CDSN/KRT6C/KRT1/CASP14
BP	GO:0001775	cell activation	85	0.272405	2.32449	0.000201613	0.000201613	0.0050674	242	tags=49%, list=27%, signal=40%	FOXJ1/IGHD/NKX2-3/IGHV2-26/IGHV3-33/IGKC/IGHV3-73/IGHV2-70D/IGHG1/IGHG2/IGHV3-20/PLA2G2D/IGHG4/IGHV3-13/IGHG3/IGHV2-70/IGHV1-18/IGHA1/IGLL5/IGLC7/SHH/IGHV4-28/IGHV1-24/VTCN1/WNT1/IGHV1-45/SVIP/IGHV3-11/IGHV4-39/CR2/CHIT1/COMP/CNR1/MYB/IGHV3-53/IGLC2/IGLC3/IGHV3-23/IGHV4-34/IGHV3-64/IGHV3-30/MS4A1
BP	GO:0002252	immune effector process	85	0.375865	3.20733	0.000201613	0.000201613	0.0050674	249	tags=60%, list=28%, signal=48%	FOXJ1/IGHD/NKX2-3/IGHV2-26/IGHV3-33/IGKC/IGHV3-73/IGHV2-70D/IGHG1/IGLV2-14/IGHG2/IGLV6-57/IGKV1-16/IGHV3-20/IGKV3-20/IGLV3-27/IGHG4/IGHV3-13/IGHG3/IGHV2-70/IGHV1-18/IGHA1/IGLL5/IGKV4-1/IGKV1-5/IGLC7/IGKV3D-11/IGHV4-28/IGLV3-21/RBP4/IGHV1-24/IGHV1-45/SVIP/IGHV3-11/IGHV4-39/CR2/IGLV1-51/CHIT1/MYB/COLEC11/IGHV3-53/IGKV1-39/IGLC2/IGLC3/IGHV3-23/IGHV4-34/IGHV3-64/IGHV3-30/IGKV2-28/IGKV3-15/IGKV3D-20
BP	GO:0006959	humoral immune response	62	0.509716	3.87506	0.000201613	0.000201613	0.0050674	249	tags=76%, list=28%, signal=59%	FOXJ1/IGHD/IGHV2-26/IGHV3-33/IGKC/IGHV3-73/IGHV2-70D/IGHG1/IGLV2-14/IGHG2/IGLV6-57/IGKV1-16/IGHV3-20/IGKV3-20/IGLV3-27/IGHG4/IGHV3-13/IGHG3/IGHV2-70/IGHV1-18/IGHA1/IGLL5/IGKV4-1/IGKV1-5/IGLC7/IGKV3D-11/IGHV4-28/IGLV3-21/IGHV1-24/IGHV1-45/IGHV3-11/IGHV4-39/CR2/IGLV1-51/COLEC11/IGHV3-53/IGKV1-39/IGLC2/IGLC3/IGHV3-23/IGHV4-34/IGHV3-64/IGHV3-30/IGKV2-28/MS4A1/IGKV3-15/IGKV3D-20
BP	GO:0045087	innate immune response	61	0.362576	2.73842	0.000201613	0.000201613	0.0050674	233	tags=57%, list=26%, signal=46%	MUC4/IGHD/IGHV2-26/IGHV3-33/IGKC/IGHV3-73/IGHV2-70D/IGHG1/IGHG2/IGHV3-20/IGHG4/IGHV3-13/IGHG3/IGHV2-70/IGHV1-18/IGHA1/IGLL5/IGLC7/IGHV4-28/IGHV1-24/IGHV1-45/IGHV3-11/IGHV4-39/CR2/COLEC11/IGHV3-53/IGLC2/IGLC3/COCH/IGHV3-23/IGHV4-34/IL34/IGHV3-64/PYDC1/IGHV3-30
BP	GO:0002250	adaptive immune response	78	0.522022	4.33485	0.000201654	0.000201654	0.0050674	306	tags=81%, list=34%, signal=58%	FOXJ1/IGLV10-54/IGHD/IGHV2-26/IGLV5-37/IGHV3-33/CD8B2/IGKV2-24/IGLV4-69/IGKC/IGHV3-73/IGHV2-70D/IGHG1/IGKV2D-29/IGLV2-14/IGHG2/IGLV6-57/IGKV1-16/IGKV3D-15/IGHV3-20/IGKV1-6/IGKV3-20/IGLV3-27/IGHG4/IGHV3-13/IGHG3/IGHV2-70/IGHV1-18/IGHA1/IGLL5/IGKV4-1/IGKV1-5/IGLC7/IGKV3D-11/IGLV2-18/IGHV4-28/IGLV3-21/IGHV1-24/VTCN1/IGHV1-45/IGHV3-11/IGKV1-8/IGHV4-39/CR2/IGLV1-51/IGHV3-53/IGKV1-39/IGLC2/IGLC3/IGHV3-…
BP	GO:0016192	vesicle-mediated transport	93	0.351169	3.09843	0.000201694	0.000201694	0.0050674	249	tags=57%, list=28%, signal=46%	IGHD/SFRP4/IGHV2-26/IGHV3-33/IGKC/IGHV3-73/IGHV2-70D/IGHG1/PCLO/IGLV2-14/IGHG2/IGLV6-57/IGKV1-16/IGHV3-20/IGKV3-20/IGLV3-27/IGHG4/IGHV3-13/GPC3/IGHG3/IGHV2-70/IGHV1-18/IGHA1/IGLL5/IGKV4-1/IGKV1-5/IGLC7/IGKV3D-11/SHH/IGHV4-28/IGLV3-21/IGHV1-24/IGHV1-45/SVIP/IGHV3-11/IGHV4-39/IGLV1-51/CHIT1/CNR1/COLEC11/IGHV3-53/IGKV1-39/IGLC2/IGLC3/CEL/IGHV3-23/IGHV4-34/IGHV3-64/IGHV3-30/IGKV2-28/XKR4/IGKV3-15/IGK…
BP	GO:0048870	cell motility	93	0.28361	2.50234	0.000201694	0.000201694	0.0050674	310	tags=58%, list=35%, signal=42%	FOXJ1/TLX3/PODXL2/NKX2-3/NTRK2/IGHV3-33/IGKC/IGLV2-14/NEXMIF/IGLV6-57/IGKV1-16/TMSB15A/POU3F3/IGKV3-20/IGLV3-27/ISL1/IGHV3-13/VIL1/GPC3/POU4F1/CYP1B1/IGHV2-70/IGHA1/IGKV4-1/IGKV1-5/IGLC7/IGKV3D-11/SHH/IGSF10/IGLV3-21/IGHV3-11/IGHV4-39/INSM1/IGLV1-51/DPEP1/IGHV3-53/IGKV1-39/IGLC2/IGLC3/IGHV3-23/IGHV4-34/IGHV3-30/IGKV2-28/DNAH11/IGKV3-15/IGKV3D-20/CRB2/CCL19/GFRA3/IGKV2-30/RSPH6A/MGAT3/IGKV1D-12/IT…
BP	GO:0051674	localization of cell	93	0.28361	2.50234	0.000201694	0.000201694	0.0050674	310	tags=58%, list=35%, signal=42%	FOXJ1/TLX3/PODXL2/NKX2-3/NTRK2/IGHV3-33/IGKC/IGLV2-14/NEXMIF/IGLV6-57/IGKV1-16/TMSB15A/POU3F3/IGKV3-20/IGLV3-27/ISL1/IGHV3-13/VIL1/GPC3/POU4F1/CYP1B1/IGHV2-70/IGHA1/IGKV4-1/IGKV1-5/IGLC7/IGKV3D-11/SHH/IGSF10/IGLV3-21/IGHV3-11/IGHV4-39/INSM1/IGLV1-51/DPEP1/IGHV3-53/IGKV1-39/IGLC2/IGLC3/IGHV3-23/IGHV4-34/IGHV3-30/IGKV2-28/DNAH11/IGKV3-15/IGKV3D-20/CRB2/CCL19/GFRA3/IGKV2-30/RSPH6A/MGAT3/IGKV1D-12/IT…
BP	GO:0002682	regulation of immune system process	101	0.346221	3.14448	0.000201735	0.000201735	0.0050674	249	tags=56%, list=28%, signal=46%	FOXJ1/MUC4/IGHD/IGHV2-26/IGHV3-33/IGKC/IGHV3-73/IGHV2-70D/IGHG1/IGLV2-14/IGHG2/IGLV6-57/IGKV1-16/IGHV3-20/IGKV3-20/PLA2G2D/IGLV3-27/IGHG4/IGHV3-13/POU4F1/IGHG3/IGHV2-70/IGHV1-18/IGHA1/IGLL5/IGKV4-1/IGKV1-5/IGLC7/IGKV3D-11/SHH/IGHV4-28/IGLV3-21/RBP4/IGHV1-24/VTCN1/IGHV1-45/IGHV3-11/IGHV4-39/CR2/IGLV1-51/CNR1/MYB/COLEC11/IGHV3-53/IGKV1-39/IGLC2/IGLC3/COCH/IGHV3-23/IGHV4-34/IL34/IGHV3-64/IGHV3-30/IG…
CC	GO:0019814	immunoglobulin complex	60	0.66569	4.99213	0.000201776	0.000201776	0.0050674	264	tags=90%, list=30%, signal=68%	IGLV10-54/IGHD/IGHV2-26/IGLV5-37/IGHV3-33/IGKV2-24/IGLV4-69/IGKC/IGHV3-73/IGHV2-70D/IGHG1/IGKV2D-29/IGLV2-14/IGHG2/IGLV6-57/IGKV1-16/IGKV3D-15/IGHV3-20/IGKV1-6/IGKV3-20/IGLV3-27/IGHG4/IGHV3-13/IGHG3/IGHV2-70/IGHV1-18/IGHA1/IGLL5/IGKV4-1/IGKV1-5/IGLC7/IGKV3D-11/IGLV2-18/IGHV4-28/IGLV3-21/IGHV1-24/IGHV1-45/IGHV3-11/IGKV1-8/IGHV4-39/IGLV1-51/IGHV3-53/IGKV1-39/IGLC2/IGLC3/IGHV3-23/IGHV4-34/IGHV3-64/I…
BP	GO:0002684	positive regulation of immune system process	87	0.42247	3.63336	0.000201816	0.000201816	0.0050674	249	tags=64%, list=28%, signal=51%	FOXJ1/MUC4/IGHD/IGHV2-26/IGHV3-33/IGKC/IGHV3-73/IGHV2-70D/IGHG1/IGLV2-14/IGHG2/IGLV6-57/IGKV1-16/IGHV3-20/IGKV3-20/IGLV3-27/IGHG4/IGHV3-13/POU4F1/IGHG3/IGHV2-70/IGHV1-18/IGHA1/IGLL5/IGKV4-1/IGKV1-5/IGLC7/IGKV3D-11/SHH/IGHV4-28/IGLV3-21/RBP4/IGHV1-24/VTCN1/IGHV1-45/IGHV3-11/IGHV4-39/CR2/IGLV1-51/CNR1/MYB/COLEC11/IGHV3-53/IGKV1-39/IGLC2/IGLC3/COCH/IGHV3-23/IGHV4-34/IL34/IGHV3-64/IGHV3-30/IGKV2-28/M…
BP	GO:0048584	positive regulation of response to stimulus	138	0.312446	3.13746	0.000202429	0.000202429	0.0050674	262	tags=54%, list=29%, signal=45%	NPPC/WNK2/MUC4/ERN2/IGHD/SFRP4/IGHV2-26/NTRK2/IGHV3-33/IGKC/IGHV3-73/IGHV2-70D/IGHG1/EYA2/IGLV2-14/IGHG2/IGLV6-57/ALKAL2/IGKV1-16/IGHV3-20/IGKV3-20/IGLV3-27/ISL1/IGHG4/IGHV3-13/GPC3/IGHG3/CYP1B1/IGHV2-70/IGHV1-18/IGHA1/STOX1/IGLL5/IGKV4-1/IGKV1-5/IGLC7/IGKV3D-11/SHH/IGHV4-28/PENK/IGLV3-21/IGHV1-24/VTCN1/WNT1/SOX2/IGHV1-45/GPR27/IRS4/IGHV3-11/IGHV4-39/CR2/IGLV1-51/CNR1/BMP3/MYB/COLEC11/IGHV3-53/IG…
BP	GO:0016477	cell migration	89	0.289743	2.50822	0.00020247	0.00020247	0.0050674	310	tags=58%, list=35%, signal=42%	FOXJ1/TLX3/PODXL2/NKX2-3/NTRK2/IGHV3-33/IGKC/IGLV2-14/NEXMIF/IGLV6-57/IGKV1-16/TMSB15A/POU3F3/IGKV3-20/IGLV3-27/ISL1/IGHV3-13/VIL1/GPC3/POU4F1/CYP1B1/IGHV2-70/IGHA1/IGKV4-1/IGKV1-5/IGLC7/IGKV3D-11/SHH/IGSF10/IGLV3-21/IGHV3-11/IGHV4-39/INSM1/IGLV1-51/DPEP1/IGHV3-53/IGKV1-39/IGLC2/IGLC3/IGHV3-23/IGHV4-34/IGHV3-30/IGKV2-28/IGKV3-15/IGKV3D-20/CRB2/CCL19/GFRA3/IGKV2-30/MGAT3/IGKV1D-12/ITGBL1
CC	GO:0032991	protein-containing complex	155	0.387665	4.01806	0.000202634	0.000202634	0.0050674	311	tags=64%, list=35%, signal=50%	MYO3A/KRT19/NPPC/NR5A1/ERN2/IGLV10-54/IGHD/ZNF541/IGHV2-26/NTRK2/IGLV5-37/IGHV3-33/IGKV2-24/IGLV4-69/IGKC/IGHV3-73/IGHV2-70D/IGHG1/CCDC155/IGKV2D-29/IGLV2-14/IGHG2/IGLV6-57/IGKV1-16/IGKV3D-15/IGHV3-20/IGKV1-6/IGKV3-20/IGLV3-27/IGHG4/IGHV3-13/KCNG3/IGHG3/CACNA1B/IGHV2-70/IGHV1-18/IGHA1/IGLL5/IGKV4-1/IGKV1-5/IGLC7/IGKV3D-11/IGLV2-18/IGHV4-28/SHISA8/IGLV3-21/RBP4/IGHV1-24/MLXIPL/SOX2/IGHV1-45/IGHV3-…
BP	GO:0008544	epidermis development	49	-0.477471	-3.32454	0.000202675	0.000202675	0.0050674	340	tags=82%, list=38%, signal=53%	KRT16/CYP27B1/LCE1D/KRT84/COL17A1/KRT25/CYP26B1/KRT14/PTHLH/FABP5/HOXC13/LCE1E/KRT37/POU3F1/LCE1A/KRT6B/LIPK/KLK7/LCE6A/KRTAP2-3/KRT82/IL20/LCE2D/KRTDAP/DSC1/SLITRK6/KLK5/PRR9/LCE1F/DSG1/LCE3D/EREG/SPINK6/LCE3E/KRT75/C1orf68/CDSN/KRT6C/KRT1/CASP14
BP	GO:0007166	cell surface receptor signaling pathway	157	0.276943	2.87489	0.000202922	0.000202922	0.0050674	262	tags=50%, list=29%, signal=43%	KRT19/PTH2R/NPPC/WNK2/MUC4/IGHD/SFRP4/SALL3/IGHV2-26/NTRK2/IGHV3-33/IGKC/IGHV3-73/IGHV2-70D/IGHG1/EYA2/RIPPLY2/IGLV2-14/IGHG2/IGLV6-57/IGKV1-16/SOSTDC1/IGHV3-20/IGKV3-20/IGLV3-27/ISL1/IGHG4/IGHV3-13/VIL1/GPC3/IGHG3/CYP1B1/IGHV2-70/IGHV1-18/IGHA1/IGLL5/IGKV4-1/IGKV1-5/IGLC7/IGKV3D-11/SHH/IGHV4-28/SHISA8/IGLV3-21/IGHV1-24/VTCN1/WNT1/SOX2/IGHV1-45/IRS4/IGHV3-11/IGHV4-39/CR2/IGLV1-51/COMP/BMP3/IGHV3-…
CC	GO:0072562	blood microparticle	23	0.571639	2.93743	0.000203542	0.000203542	0.0050674	306	tags=91%, list=34%, signal=62%	IGHD/CP/IGKC/IGHG1/IGHG2/IGKV3-20/IGHG4/IGHV3-13/IGHG3/IGHA1/IGKV4-1/IGKV1-5/IGKV3D-11/IGLV3-21/IGKV1-39/IGLC2/IGLC3/IGHV3-23/IGKV3-15/IGKV2-30/IGKV1D-12
BP	GO:0006955	immune response	134	0.298698	2.96762	0.000203791	0.000203791	0.0050674	249	tags=51%, list=28%, signal=43%	FOXJ1/MUC4/IGLV10-54/IGHD/NKX2-3/IGHV2-26/IGLV5-37/IGHV3-33/CD8B2/IGKV2-24/IGLV4-69/IGKC/IGHV3-73/IGHV2-70D/IGHG1/IGKV2D-29/CHST4/IGLV2-14/IGHG2/IGLV6-57/IGKV1-16/IGKV3D-15/IGHV3-20/IGKV1-6/IGKV3-20/IGLV3-27/IGHG4/IGHV3-13/IGHG3/IGHV2-70/IGHV1-18/IGHA1/IGLL5/IGKV4-1/IGKV1-5/IGLC7/IGKV3D-11/IGLV2-18/IGHV4-28/IGLV3-21/IGHV1-24/VTCN1/IGHV1-45/SVIP/IGHV3-11/IGKV1-8/IGHV4-39/CR2/IGLV1-51/CHIT1/CNR1/MY…
BP	GO:0002376	immune system process	159	0.266626	2.77519	0.000203874	0.000203874	0.0050674	249	tags=47%, list=28%, signal=41%	FOXJ1/PODXL2/MUC4/IGLV10-54/IGHD/NKX2-3/IGHV2-26/IGLV5-37/IGHV3-33/CD8B2/IGKV2-24/IGLV4-69/IGKC/IGHV3-73/IGHV2-70D/IGHG1/IGKV2D-29/CHST4/IGLV2-14/IGHG2/IGLV6-57/IGKV1-16/IGKV3D-15/IGHV3-20/IGKV1-6/IGKV3-20/PLA2G2D/IGLV3-27/IGHG4/IGHV3-13/GPC3/POU4F1/IGHG3/IGHV2-70/IGHV1-18/IGHA1/IGLL5/IGKV4-1/IGKV1-5/IGLC7/IGKV3D-11/IGLV2-18/SHH/IGHV4-28/IGLV3-21/RBP4/IGHV1-24/VTCN1/WNT1/IGHV1-45/SVIP/IGHV3-11/IG…
BP	GO:0006810	transport	204	0.224884	2.48292	0.000204792	0.000204792	0.0050674	278	tags=46%, list=31%, signal=41%	ATP13A5/FAM3B/WNK2/CNNM1/IGHD/SFRP4/IGHV2-26/NTRK2/IGHV3-33/CP/IGKC/IGHV3-73/IGHV2-70D/IGHG1/MFSD4A/PCLO/EYA2/IGLV2-14/IGHG2/IGLV6-57/IGKV1-16/IGHV3-20/IGKV3-20/PLA2G2D/IGLV3-27/ISL1/IGHG4/IGHV3-13/KEL/VIL1/GPC3/KCNG3/IGHG3/CACNA1B/GLS2/IGHV2-70/IGHV1-18/IGHA1/IGLL5/IGKV4-1/IGKV1-5/SLC5A5/IGLC7/IGKV3D-11/SHH/IGHV4-28/SHISA8/IGLV3-21/RBP4/IGHV1-24/VTCN1/IGHV1-45/SVIP/GPR27/IGHV3-11/IGHV4-39/ABCA3/…
BP	GO:0016043	cellular component organization	200	0.197522	2.17218	0.000205212	0.000205212	0.0050674	289	tags=46%, list=32%, signal=40%	KRT19/FOXJ1/CLDN3/TEX15/INA/ERN2/TDRD5/IGHD/PRDM13/ELN/SFRP4/IGHV2-26/NTRK2/HORMAD1/ARHGEF26/IGHV3-33/IGKC/IGHV3-73/IGHV2-70D/IGHG1/PI16/PCLO/EYA2/CCDC155/IGHG2/ALKAL2/TMSB15A/IGHV3-20/ISL1/IGHG4/IGHV3-13/KEL/VIL1/GPC3/POU4F1/KCNG3/IGHG3/CYP1B1/IGHV2-70/IGHV1-18/IGHA1/STOX1/IGLL5/IGLC7/SHH/IGHV4-28/MAP7D2/IGHV1-24/CLGN/WNT1/SOX2/IGHV1-45/DEUP1/SVIP/IGHV3-11/IGHV4-39/INSM1/COMP/CNR1/MYB/M1AP/IGHV3…
BP	GO:0048583	regulation of response to stimulus	194	0.260874	2.84888	0.000205212	0.000205212	0.0050674	262	tags=47%, list=29%, signal=42%	CYP26A1/FOXJ1/NPPC/TEX15/WNK2/MUC4/ERN2/RPS6KA6/IGHD/SFRP4/SALL3/IGHV2-26/NTRK2/ARHGEF26/IGHV3-33/IGKC/IGHV3-73/IGHV2-70D/IGHG1/PI16/EYA2/IGLV2-14/IGHG2/IGLV6-57/ALKAL2/IGKV1-16/SOSTDC1/IGHV3-20/IGKV3-20/IGLV3-27/ISL1/IGHG4/IGHV3-13/VIL1/GPC3/POU4F1/IGHG3/CYP1B1/IGHV2-70/IGHV1-18/IGHA1/STOX1/IGLL5/IGKV4-1/IGKV1-5/IGLC7/IGKV3D-11/SHH/IGHV4-28/PENK/SHISA8/IGLV3-21/IGHV1-24/VTCN1/WNT1/SOX2/IGHV1-45/…
BP	GO:0051716	cellular response to stimulus	277	0.251344	2.97208	0.000205297	0.000205297	0.0050674	310	tags=50%, list=35%, signal=47%	NTS/GSTA1/KRT19/PTH2R/CYP26A1/NPPC/TEX15/NR5A1/FAM3B/WNK2/UGT1A7/INA/MUC4/ERN2/RPS6KA6/IGHD/SFRP4/SALL3/IGHV2-26/NTRK2/HIF3A/ARHGEF26/IGHV3-33/IGKC/IGHV3-73/IGHV2-70D/IGHG1/PCLO/EYA2/CCDC155/RIPPLY2/IGLV2-14/IGHG2/HCAR1/IGLV6-57/ALKAL2/IGKV1-16/CYP11A1/SOSTDC1/IGHV3-20/IGKV3-20/IGLV3-27/ISL1/IGHG4/IGHV3-13/PPP1R1B/VIL1/GPC3/POU4F1/IGHG3/UGT1A6/CYP1B1/IGHV2-70/IGHV1-18/IGHA1/STOX1/IGLL5/IGKV4-1/IG…
CC	GO:0005615	extracellular space	201	0.219693	2.41786	0.000205339	0.000205339	0.0050674	249	tags=43%, list=28%, signal=40%	GSTA1/KRT19/NPPC/FAM3B/INA/MUC4/IGLV10-54/IGHD/FGFBP2/PRSS21/SFRP4/IGHV2-26/IGLV5-37/IGHV3-33/IGKV2-24/ALDH1A1/CP/IGLV4-69/IGKC/IGHV3-73/IGHV2-70D/IGHG1/PI16/PCLO/IGKV2D-29/IGLV2-14/IGHG2/IGLV6-57/IGKV1-16/SOSTDC1/IGKV3D-15/IGHV3-20/IGKV1-6/IGKV3-20/IGLV3-27/IGHG4/IGHV3-13/VIL1/IGHG3/IGHV2-70/IGHV1-18/IGHA1/IGLL5/IGKV4-1/IGKV1-5/SLC5A5/IGLC7/WFDC2/IGKV3D-11/IGLV2-18/SHH/IGHV4-28/IGLV3-21/RBP4/IGH…
BP	GO:0071840	cellular component organization or biogenesis	201	0.194824	2.14416	0.000205339	0.000205339	0.0050674	289	tags=45%, list=32%, signal=40%	KRT19/FOXJ1/CLDN3/TEX15/INA/ERN2/TDRD5/IGHD/PRDM13/ELN/SFRP4/IGHV2-26/NTRK2/HORMAD1/ARHGEF26/IGHV3-33/IGKC/IGHV3-73/IGHV2-70D/IGHG1/PI16/PCLO/EYA2/CCDC155/IGHG2/ALKAL2/TMSB15A/IGHV3-20/ISL1/IGHG4/IGHV3-13/KEL/VIL1/GPC3/POU4F1/KCNG3/IGHG3/CYP1B1/IGHV2-70/IGHV1-18/IGHA1/STOX1/IGLL5/IGLC7/SHH/IGHV4-28/MAP7D2/IGHV1-24/CLGN/WNT1/SOX2/IGHV1-45/DEUP1/SVIP/IGHV3-11/IGHV4-39/INSM1/COMP/CNR1/MYB/M1AP/IGHV3…
BP	GO:0051234	establishment of localization	207	0.22419	2.48265	0.00020674	0.00020674	0.0050674	278	tags=46%, list=31%, signal=41%	ATP13A5/FAM3B/WNK2/CNNM1/IGHD/SFRP4/IGHV2-26/NTRK2/IGHV3-33/CP/IGKC/IGHV3-73/IGHV2-70D/IGHG1/MFSD4A/PCLO/EYA2/CCDC155/IGLV2-14/IGHG2/IGLV6-57/IGKV1-16/IGHV3-20/IGKV3-20/PLA2G2D/IGLV3-27/ISL1/IGHG4/IGHV3-13/KEL/VIL1/GPC3/KCNG3/IGHG3/CACNA1B/GLS2/IGHV2-70/IGHV1-18/IGHA1/IGLL5/IGKV4-1/IGKV1-5/SLC5A5/IGLC7/IGKV3D-11/SHH/IGHV4-28/SHISA8/IGLV3-21/RBP4/IGHV1-24/VTCN1/IGHV1-45/SVIP/GPR27/IGHV3-11/IGHV4-3…
BP	GO:0007154	cell communication	272	0.204996	2.41282	0.000208333	0.000208333	0.0050674	263	tags=41%, list=29%, signal=42%	NTS/KRT19/PTH2R/CYP26A1/NPPC/NR5A1/FAM3B/WNK2/MUC4/ERN2/RPS6KA6/IGHD/FGFBP2/SFRP4/SALL3/IGHV2-26/NTRK2/ARHGEF26/IGHV3-33/IGKC/IGHV3-73/IGHV2-70D/IGHG1/PCLO/EYA2/RIPPLY2/CHST4/IGLV2-14/IGHG2/HCAR1/IGLV6-57/ALKAL2/IGKV1-16/SOSTDC1/IGHV3-20/IGKV3-20/IGLV3-27/ISL1/IGHG4/ENPP5/IGHV3-13/PPP1R1B/VIL1/GPC3/POU4F1/IGHG3/CACNA1B/CYP1B1/IGHV2-70/IGHV1-18/IGHA1/STOX1/IGLL5/IGKV4-1/IGKV1-5/IGLC7/IGKV3D-11/SHH…
BP	GO:0051179	localization	254	0.218207	2.52704	0.000208464	0.000208464	0.0050674	311	tags=48%, list=35%, signal=44%	ATP13A5/FOXJ1/TLX3/NR5A1/FAM3B/WNK2/PODXL2/CNNM1/IGHD/NKX2-3/SFRP4/IGHV2-26/NTRK2/IGHV3-33/CP/IGKC/IGHV3-73/IGHV2-70D/IGHG1/MFSD4A/PCLO/EYA2/CCDC155/IGLV2-14/NEXMIF/IGHG2/IGLV6-57/IGKV1-16/TMSB15A/POU3F3/IGHV3-20/IGKV3-20/PLA2G2D/IGLV3-27/ISL1/IGHG4/IGHV3-13/KEL/VIL1/GPC3/POU4F1/KCNG3/IGHG3/CACNA1B/GLS2/CYP1B1/IGHV2-70/IGHV1-18/IGHA1/IGLL5/IGKV4-1/IGKV1-5/SLC5A5/IGLC7/IGKV3D-11/SHH/IGHV4-28/IGSF1…
CC	GO:0071944	cell periphery	271	0.196781	2.31125	0.000208638	0.000208638	0.0050674	270	tags=42%, list=30%, signal=42%	ATP13A5/KRT19/PTH2R/CLDN3/ADH1C/WNK2/PODXL2/MUC4/CNNM1/IGLV10-54/IGHD/PRSS21/IGHV2-26/NTRK2/IGLV5-37/HIF3A/IGHV3-33/CD8B2/IGKV2-24/CP/IGLV4-69/IGKC/IGHV3-73/IGHV2-70D/IGHG1/PCLO/IGKV2D-29/IGLV2-14/IGHG2/HCAR1/IGLV6-57/IGKV1-16/IGKV3D-15/IGHV3-20/IGKV1-6/IGKV3-20/IGLV3-27/IGHG4/ENPP5/IGHV3-13/KEL/VIL1/GPC3/KCNG3/IGHG3/CACNA1B/IGHV2-70/PCDH19/IGHV1-18/IGHA1/STOX1/IGLL5/IGKV4-1/IGKV1-5/SLC5A5/IGLC7/…
BP	GO:0023052	signaling	267	0.206385	2.41669	0.000208986	0.000208986	0.0050674	262	tags=41%, list=29%, signal=42%	NTS/KRT19/PTH2R/CYP26A1/NPPC/NR5A1/FAM3B/WNK2/MUC4/ERN2/RPS6KA6/IGHD/FGFBP2/SFRP4/SALL3/IGHV2-26/NTRK2/ARHGEF26/IGHV3-33/IGKC/IGHV3-73/IGHV2-70D/IGHG1/PCLO/EYA2/RIPPLY2/CHST4/IGLV2-14/IGHG2/HCAR1/IGLV6-57/ALKAL2/IGKV1-16/SOSTDC1/IGHV3-20/IGKV3-20/IGLV3-27/ISL1/IGHG4/IGHV3-13/PPP1R1B/VIL1/GPC3/POU4F1/IGHG3/CACNA1B/CYP1B1/IGHV2-70/IGHV1-18/IGHA1/STOX1/IGLL5/IGKV4-1/IGKV1-5/IGLC7/IGKV3D-11/SHH/IGHV4…
BP	GO:0050789	regulation of biological process	398	0.220558	2.72818	0.000209996	0.000209996	0.0050674	399	tags=56%, list=45%, signal=56%	NTS/KRT19/PTH2R/DMRTA2/YBX2/CYP26A1/FOXJ1/TLX3/IRX6/NPPC/TEX15/NR5A1/FAM3B/BEX2/WNK2/MUC4/ERN2/RPS6KA6/IGHD/PRDM13/NKX2-3/ELN/SFRP4/ZNF541/SALL3/IGHV2-26/NTRK2/HORMAD1/HIF3A/ARHGEF26/IGHV3-33/ALDH1A1/IGKC/IGHV3-73/IGHV2-70D/IGHG1/PI16/PCLO/EYA2/NOBOX/RIPPLY2/IGLV2-14/NEXMIF/IGHG2/HCAR1/IGLV6-57/ALKAL2/IGKV1-16/TMSB15A/SOSTDC1/POU3F3/IGHV3-20/IGKV3-20/PLA2G2D/IGLV3-27/ISL1/IGHG4/IGHV3-13/KEL/PPP1R…
BP	GO:0007165	signal transduction	237	0.231395	2.63788	0.000210438	0.000210438	0.0050674	262	tags=43%, list=29%, signal=42%	NTS/KRT19/PTH2R/CYP26A1/NPPC/NR5A1/FAM3B/WNK2/MUC4/ERN2/RPS6KA6/IGHD/SFRP4/SALL3/IGHV2-26/NTRK2/ARHGEF26/IGHV3-33/IGKC/IGHV3-73/IGHV2-70D/IGHG1/PCLO/EYA2/RIPPLY2/IGLV2-14/IGHG2/HCAR1/IGLV6-57/ALKAL2/IGKV1-16/SOSTDC1/IGHV3-20/IGKV3-20/IGLV3-27/ISL1/IGHG4/IGHV3-13/PPP1R1B/VIL1/GPC3/POU4F1/IGHG3/CYP1B1/IGHV2-70/IGHV1-18/IGHA1/STOX1/IGLL5/IGKV4-1/IGKV1-5/IGLC7/IGKV3D-11/SHH/IGHV4-28/PENK/SHISA8/IGLV3…
MF	GO:0005488	binding	501	0.216938	2.69417	0.000210571	0.000210571	0.0050674	287	tags=40%, list=32%, signal=62%	NTS/MYO3A/ATP13A5/KRT19/PTH2R/DMRTA2/YBX2/CYP26A1/SPDYC/FOXJ1/TLX3/CLEC2L/IRX6/CLDN3/NPPC/NR5A1/ADH1C/FAM3B/BEX2/WNK2/UGT1A7/PODXL2/MUC4/PTX4/CNNM1/PNCK/CHDH/ERN2/RPS6KA6/EPYC/IGHD/FGFBP2/PRDM13/PRSS21/NKX2-3/ELN/SFRP4/ZNF541/SALL3/IGHV2-26/NTRK2/HIF3A/ARHGEF26/IGHV3-33/SULT4A1/ALDH1A1/CP/IGKC/IGHV3-73/IGHV2-70D/IGHG1/PCLO/EYA2/CCDC155/LONRF2/NOBOX/RIPPLY2/IGLV2-14/IGHG2/IGLV6-57/ALKAL2/IGKV1-16/…
CC	GO:0016020	membrane	362	0.181144	2.21786	0.000210704	0.000210704	0.0050674	409	tags=56%, list=46%, signal=51%	ATP13A5/KRT19/PTH2R/CYP26A1/EPHX3/CLEC2L/CLDN3/ADH1C/WNK2/UGT1A7/INA/PODXL2/MUC4/CNNM1/CHDH/ERN2/IGLV10-54/IGHD/PRSS21/IGHV2-26/NTRK2/IGLV5-37/HIF3A/IGHV3-33/CD8B2/IGKV2-24/CP/IGLV4-69/IGKC/IGHV3-73/HS3ST6/IGHV2-70D/IGHG1/MFSD4A/CCDC155/IGKV2D-29/CSMD1/CHST4/IGLV2-14/IGHG2/HCAR1/IGLV6-57/IGKV1-16/CYP11A1/IGKV3D-15/IGHV3-20/IGKV1-6/IGKV3-20/IGLV3-27/IGHG4/ENPP5/IGHV3-13/KEL/VIL1/GPC3/B3GALT5/KCNG3…
BP	GO:0050896	response to stimulus	360	0.23726	2.90091	0.000210926	0.000210926	0.0050674	358	tags=53%, list=40%, signal=53%	NTS/MYO3A/GSTA1/KRT19/PTH2R/CYP26A1/FOXJ1/CLDN3/NPPC/TEX15/NR5A1/FAM3B/WNK2/UGT1A7/INA/MUC4/ERN2/IGLV10-54/RPS6KA6/IGHD/NKX2-3/SFRP4/SALL3/IGHV2-26/NTRK2/IGLV5-37/HIF3A/ARHGEF26/IGHV3-33/CD8B2/IGKV2-24/IGLV4-69/IGKC/IGHV3-73/IGHV2-70D/IGHG1/PI16/PCLO/EYA2/CCDC155/IGKV2D-29/CSMD1/RIPPLY2/CHST4/IGLV2-14/IGHG2/HCAR1/IGLV6-57/ALKAL2/IGKV1-16/CYP11A1/SOSTDC1/IGKV3D-15/IGHV3-20/IGKV1-6/IGKV3-20/PLA2G2D…
BP	GO:0050794	regulation of cellular process	380	0.226986	2.79447	0.00021106	0.00021106	0.0050674	398	tags=57%, list=45%, signal=55%	NTS/KRT19/PTH2R/DMRTA2/YBX2/CYP26A1/FOXJ1/TLX3/IRX6/NPPC/TEX15/NR5A1/FAM3B/BEX2/WNK2/MUC4/ERN2/RPS6KA6/IGHD/PRDM13/NKX2-3/ELN/SFRP4/ZNF541/SALL3/IGHV2-26/NTRK2/HORMAD1/HIF3A/ARHGEF26/IGHV3-33/IGKC/IGHV3-73/IGHV2-70D/IGHG1/PI16/PCLO/EYA2/NOBOX/RIPPLY2/IGLV2-14/NEXMIF/IGHG2/HCAR1/IGLV6-57/ALKAL2/IGKV1-16/TMSB15A/SOSTDC1/POU3F3/IGHV3-20/IGKV3-20/PLA2G2D/IGLV3-27/ISL1/IGHG4/IGHV3-13/KEL/PPP1R1B/VIL1/…
BP	GO:0065007	biological regulation	430	0.230986	2.87254	0.00021106	0.00021106	0.0050674	399	tags=56%, list=45%, signal=60%	NTS/ATP13A5/KRT19/PTH2R/DMRTA2/YBX2/CYP26A1/FOXJ1/TLX3/IRX6/NPPC/TEX15/NR5A1/ADH1C/FAM3B/BEX2/WNK2/UGT1A7/MUC4/CHDH/ERN2/RPS6KA6/IGHD/PRDM13/NKX2-3/ELN/SFRP4/ZNF541/SALL3/IGHV2-26/NTRK2/HORMAD1/HIF3A/ARHGEF26/IGHV3-33/ALDH1A1/CP/IGKC/IGHV3-73/IGHV2-70D/IGHG1/PI16/PCLO/EYA2/NOBOX/CSMD1/RIPPLY2/IGLV2-14/NEXMIF/IGHG2/HCAR1/IGLV6-57/ALKAL2/IGKV1-16/CYP11A1/TMSB15A/SOSTDC1/POU3F3/IGHV3-20/IGKV3-20/PLA…
CC	GO:0005575	cellular_component	645	0.320955	3.76791	0.000211104	0.000211104	0.0050674	402	tags=53%, list=45%, signal=106%	NTS/MYO3A/GSTA1/ATP13A5/KRT19/PTH2R/DMRTA2/YBX2/CYP26A1/SPDYC/FOXJ1/TLX3/EPHX3/CLEC2L/IRX6/CLDN3/NPPC/TEX15/NR5A1/ADH1C/FAM3B/BEX2/GLB1L2/WNK2/UGT1A7/INA/PODXL2/MUC4/PTX4/CNNM1/PNCK/CHDH/ERN2/TDRD5/IGLV10-54/RPS6KA6/EPYC/IGHD/FGFBP2/PRDM13/PRSS21/NKX2-3/ELN/SFRP4/ZNF541/SALL3/IGHV2-26/NTRK2/IGLV5-37/HORMAD1/HIF3A/ARHGEF26/IGHV3-33/CD8B2/SULT4A1/IGKV2-24/ALDH1A1/CP/IGLV4-69/IGKC/IGHV3-73/HS3ST6/IG…
BP	GO:0008150	biological_process	615	0.293081	3.51783	0.000211193	0.000211193	0.0050674	402	tags=54%, list=45%, signal=95%	NTS/MYO3A/GSTA1/ATP13A5/KRT19/PTH2R/DMRTA2/YBX2/CYP26A1/SPDYC/FOXJ1/TLX3/EPHX3/IRX6/CLDN3/NPPC/TEX15/NR5A1/ADH1C/FAM3B/BEX2/GLB1L2/WNK2/UGT1A7/INA/PODXL2/MUC4/CNNM1/PNCK/CHDH/ERN2/TDRD5/IGLV10-54/RPS6KA6/EPYC/IGHD/FGFBP2/PRDM13/PRSS21/NKX2-3/ELN/SFRP4/ZNF541/SALL3/IGHV2-26/NTRK2/IGLV5-37/HORMAD1/HIF3A/ARHGEF26/IGHV3-33/CD8B2/SULT4A1/IGKV2-24/ALDH1A1/CP/IGLV4-69/IGKC/IGHV3-73/HS3ST6/IGHV2-70D/IGHG…
CC	GO:0043226	organelle	377	0.21852	2.68723	0.000211416	0.000211416	0.0050674	309	tags=45%, list=35%, signal=51%	NTS/MYO3A/GSTA1/KRT19/DMRTA2/YBX2/CYP26A1/SPDYC/FOXJ1/TLX3/EPHX3/IRX6/NPPC/TEX15/NR5A1/ADH1C/FAM3B/BEX2/GLB1L2/UGT1A7/INA/PODXL2/MUC4/PNCK/CHDH/ERN2/TDRD5/RPS6KA6/IGHD/PRDM13/NKX2-3/SFRP4/ZNF541/SALL3/NTRK2/HORMAD1/HIF3A/ALDH1A1/CP/IGKC/HS3ST6/IGHG1/PCLO/EYA2/CCDC155/ANKRD34B/NOBOX/RIPPLY2/CHST4/IGLV2-14/NEXMIF/IGHG2/CYP11A1/TMSB15A/POU3F3/IGKV3-20/ISL1/IGHG4/PPP1R1B/VIL1/GPC3/B3GALT5/POU4F1/KCNG…
CC	GO:0043227	membrane-bounded organelle	350	0.219053	2.66705	0.00021173	0.00021173	0.0050674	309	tags=45%, list=35%, signal=49%	NTS/GSTA1/KRT19/DMRTA2/YBX2/CYP26A1/SPDYC/FOXJ1/TLX3/EPHX3/IRX6/NPPC/TEX15/NR5A1/ADH1C/FAM3B/BEX2/GLB1L2/UGT1A7/INA/PODXL2/MUC4/PNCK/CHDH/ERN2/RPS6KA6/IGHD/PRDM13/NKX2-3/SFRP4/ZNF541/SALL3/NTRK2/HORMAD1/HIF3A/ALDH1A1/CP/IGKC/HS3ST6/IGHG1/PCLO/EYA2/CCDC155/ANKRD34B/NOBOX/RIPPLY2/CHST4/IGLV2-14/NEXMIF/IGHG2/CYP11A1/POU3F3/IGKV3-20/ISL1/IGHG4/PPP1R1B/VIL1/GPC3/B3GALT5/POU4F1/KCNG3/IGHG3/GLS2/UGT1A6/…
CC	GO:0110165	cellular anatomical entity	636	0.303975	3.58776	0.00021173	0.00021173	0.0050674	402	tags=53%, list=45%, signal=102%	NTS/MYO3A/GSTA1/ATP13A5/KRT19/PTH2R/DMRTA2/YBX2/CYP26A1/SPDYC/FOXJ1/TLX3/EPHX3/CLEC2L/IRX6/CLDN3/NPPC/TEX15/NR5A1/ADH1C/FAM3B/BEX2/GLB1L2/WNK2/UGT1A7/INA/PODXL2/MUC4/PTX4/CNNM1/PNCK/CHDH/ERN2/TDRD5/IGLV10-54/RPS6KA6/EPYC/IGHD/FGFBP2/PRDM13/PRSS21/NKX2-3/ELN/SFRP4/ZNF541/SALL3/IGHV2-26/NTRK2/IGLV5-37/HORMAD1/HIF3A/ARHGEF26/IGHV3-33/CD8B2/SULT4A1/IGKV2-24/ALDH1A1/CP/IGLV4-69/IGKC/IGHV3-73/HS3ST6/IG…
MF	GO:0003674	molecular_function	586	0.220482	2.69149	0.000212404	0.000212404	0.0050674	402	tags=52%, list=45%, signal=83%	NTS/MYO3A/GSTA1/ATP13A5/KRT19/PTH2R/DMRTA2/YBX2/CYP26A1/SPDYC/FOXJ1/TLX3/EPHX3/CLEC2L/IRX6/CLDN3/NPPC/NR5A1/ADH1C/FAM3B/BEX2/GLB1L2/WNK2/UGT1A7/INA/PODXL2/MUC4/PTX4/CNNM1/PNCK/CHDH/ERN2/RPS6KA6/EPYC/IGHD/FGFBP2/PRDM13/PRSS21/NKX2-3/ELN/SFRP4/ZNF541/SALL3/IGHV2-26/NTRK2/HIF3A/ARHGEF26/IGHV3-33/SULT4A1/ALDH1A1/CP/IGKC/IGHV3-73/HS3ST6/IGHV2-70D/IGHG1/PI16/MFSD4A/PCLO/EYA2/CCDC155/LONRF2/NOBOX/RIPPLY…
BP	GO:0009987	cellular process	561	0.242694	2.98065	0.000213174	0.000213174	0.0050674	311	tags=43%, list=35%, signal=75%	NTS/MYO3A/GSTA1/ATP13A5/KRT19/PTH2R/DMRTA2/YBX2/CYP26A1/SPDYC/FOXJ1/TLX3/EPHX3/IRX6/CLDN3/NPPC/TEX15/NR5A1/ADH1C/FAM3B/BEX2/WNK2/UGT1A7/INA/PODXL2/MUC4/CNNM1/PNCK/CHDH/ERN2/TDRD5/RPS6KA6/IGHD/FGFBP2/PRDM13/NKX2-3/ELN/SFRP4/ZNF541/SALL3/IGHV2-26/NTRK2/HORMAD1/HIF3A/ARHGEF26/IGHV3-33/SULT4A1/ALDH1A1/CP/IGKC/IGHV3-73/HS3ST6/IGHV2-70D/IGHG1/PI16/MFSD4A/PCLO/EYA2/CCDC155/NOBOX/RIPPLY2/CHST4/IGLV2-14/N…
BP	GO:0098542	defense response to other organism	72	0.282116	2.28093	0.000398406	0.000398406	0.00905327	233	tags=50%, list=26%, signal=40%	MUC4/IGHD/IGHV2-26/IGHV3-33/IGKC/IGHV3-73/IGHV2-70D/IGHG1/IGHG2/IGHV3-20/IGKV3-20/IGHG4/IGHV3-13/IGHG3/IGHV2-70/IGHV1-18/IGHA1/IGLL5/IGLC7/IGHV4-28/IGHV1-24/IGHV1-45/IGHV3-11/IGHV4-39/CR2/COLEC11/IGHV3-53/IGLC2/IGLC3/COCH/IGHV3-23/IGHV4-34/IL34/IGHV3-64/PYDC1/IGHV3-30
CC	GO:0045095	keratin filament	10	-0.637043	-2.27867	0.000399441	0.000399441	0.00905327	147	tags=70%, list=16%, signal=59%	KRT6B/KRTAP2-3/KRT82/KRT75/KRT6C/KRT1/CASP14
BP	GO:0001708	cell fate specification	9	0.648029	2.22107	0.00040024	0.00040024	0.00905327	165	tags=78%, list=18%, signal=64%	DMRTA2/TLX3/EYA2/ISL1/POU4F1/SHH/SOX2
BP	GO:0030111	regulation of Wnt signaling pathway	9	0.646793	2.21684	0.00040024	0.00040024	0.00905327	165	tags=78%, list=18%, signal=64%	WNK2/SFRP4/SOSTDC1/ISL1/GPC3/SHH/SOX2
BP	GO:0060828	regulation of canonical Wnt signaling pathway	9	0.646793	2.21684	0.00040024	0.00040024	0.00905327	165	tags=78%, list=18%, signal=64%	WNK2/SFRP4/SOSTDC1/ISL1/GPC3/SHH/SOX2
BP	GO:0006928	movement of cell or subcellular component	106	0.250019	2.30749	0.000400721	0.000400721	0.00905327	310	tags=55%, list=35%, signal=41%	FOXJ1/TLX3/PODXL2/NKX2-3/NTRK2/IGHV3-33/IGKC/IGLV2-14/NEXMIF/IGLV6-57/IGKV1-16/TMSB15A/POU3F3/IGKV3-20/IGLV3-27/ISL1/IGHV3-13/VIL1/GPC3/POU4F1/CYP1B1/IGHV2-70/IGHA1/IGKV4-1/IGKV1-5/IGLC7/IGKV3D-11/SHH/IGSF10/IGLV3-21/IGHV3-11/IGHV4-39/INSM1/IGLV1-51/DPEP1/IGHV3-53/IGKV1-39/IGLC2/IGLC3/IGHV3-23/IGHV4-34/MAATS1/IGHV3-30/IGKV2-28/DNAH11/RNF165/IGKV3-15/IGKV3D-20/NRXN1/CRB2/CCL19/GFRA3/IGKV2-30/RSPH6…
BP	GO:0021536	diencephalon development	5	0.819617	2.16075	0.000404776	0.000404776	0.00906992	165	tags=100%, list=18%, signal=82%	ISL1/POU4F1/SHH/WNT1/SOX2
CC	GO:0005576	extracellular region	263	0.186524	2.17976	0.000415282	0.000415282	0.00916191	249	tags=39%, list=28%, signal=40%	NTS/GSTA1/KRT19/NPPC/FAM3B/GLB1L2/INA/MUC4/PTX4/IGLV10-54/EPYC/IGHD/FGFBP2/PRSS21/ELN/SFRP4/IGHV2-26/IGLV5-37/IGHV3-33/IGKV2-24/ALDH1A1/CP/IGLV4-69/IGKC/IGHV3-73/IGHV2-70D/IGHG1/PI16/PCLO/IGKV2D-29/IGLV2-14/IGHG2/IGLV6-57/ALKAL2/IGKV1-16/SOSTDC1/IGKV3D-15/IGHV3-20/IGKV1-6/IGKV3-20/PLA2G2D/IGLV3-27/IGHG4/ENPP5/IGHV3-13/VIL1/GPC3/IGHG3/IGHV2-70/IGHV1-18/IGHA1/IGLL5/IGKV4-1/IGKV1-5/SLC5A5/IGLC7/WFDC…
CC	GO:0043231	intracellular membrane-bounded organelle	250	0.197398	2.28498	0.000417014	0.000417014	0.00916191	457	tags=64%, list=51%, signal=44%	DMRTA2/YBX2/SPDYC/FOXJ1/TLX3/EPHX3/IRX6/TEX15/NR5A1/ADH1C/BEX2/GLB1L2/UGT1A7/INA/PODXL2/MUC4/PNCK/CHDH/RPS6KA6/PRDM13/NKX2-3/SFRP4/ZNF541/SALL3/NTRK2/HORMAD1/HIF3A/CP/HS3ST6/EYA2/CCDC155/ANKRD34B/NOBOX/RIPPLY2/CHST4/NEXMIF/CYP11A1/POU3F3/ISL1/PPP1R1B/GPC3/B3GALT5/POU4F1/KCNG3/GLS2/UGT1A6/CYP1B1/STOX1/SLC5A5/CYP2W1/HS3ST4/SHH/ZNF883/PRSS50/PENK/SOX21/CLGN/MLXIPL/WNT1/SOX2/PDIA2/SVIP/ALX3/ABCA3/NUD…
CC	GO:0005886	plasma membrane	268	0.191774	2.24605	0.000418936	0.000418936	0.00916191	270	tags=42%, list=30%, signal=42%	ATP13A5/KRT19/PTH2R/CLDN3/ADH1C/WNK2/PODXL2/MUC4/CNNM1/IGLV10-54/IGHD/PRSS21/IGHV2-26/NTRK2/IGLV5-37/HIF3A/IGHV3-33/CD8B2/IGKV2-24/CP/IGLV4-69/IGKC/IGHV3-73/IGHV2-70D/IGHG1/IGKV2D-29/IGLV2-14/IGHG2/HCAR1/IGLV6-57/IGKV1-16/IGKV3D-15/IGHV3-20/IGKV1-6/IGKV3-20/IGLV3-27/IGHG4/ENPP5/IGHV3-13/KEL/VIL1/GPC3/KCNG3/IGHG3/CACNA1B/IGHV2-70/PCDH19/IGHV1-18/IGHA1/IGLL5/IGKV4-1/IGKV1-5/SLC5A5/IGLC7/CYP2W1/IGKV…
MF	GO:0005102	signaling receptor binding	111	0.240726	2.2535	0.000600841	0.000600841	0.0130358	314	tags=55%, list=35%, signal=41%	NTS/NPPC/FAM3B/MUC4/IGHD/IGHV2-26/IGHV3-33/IGKC/IGHV3-73/IGHV2-70D/IGHG1/IGHG2/ALKAL2/IGHV3-20/ISL1/IGHG4/IGHV3-13/PPP1R1B/IGHG3/IGHV2-70/IGHV1-18/IGHA1/IGLL5/IGLC7/SHH/IGHV4-28/PENK/IGHV1-24/VTCN1/WNT1/IGHV1-45/IRS4/IGHV3-11/IGHV4-39/PTGER1/VWDE/OGN/COMP/BMP3/IGHV3-53/IGLC2/IGLC3/CEL/IGHV3-23/IGHV4-34/IL34/IGHV3-64/IGHV3-30/ADAM22/MS4A1/NRXN1/POMC/CCL19/GFRA3/GSTM2/BLK/UCHL1/ARNT2/LEFTY2/ITGBL1/…
BP	GO:0048518	positive regulation of biological process	248	0.186097	2.14752	0.000626566	0.000626566	0.0134869	263	tags=40%, list=29%, signal=39%	PTH2R/DMRTA2/YBX2/FOXJ1/NPPC/NR5A1/WNK2/MUC4/ERN2/IGHD/NKX2-3/SFRP4/IGHV2-26/NTRK2/HIF3A/ARHGEF26/IGHV3-33/IGKC/IGHV3-73/IGHV2-70D/IGHG1/EYA2/IGLV2-14/IGHG2/IGLV6-57/ALKAL2/IGKV1-16/POU3F3/IGHV3-20/IGKV3-20/IGLV3-27/ISL1/IGHG4/IGHV3-13/VIL1/GPC3/POU4F1/IGHG3/CYP1B1/IGHV2-70/IGHV1-18/IGHA1/STOX1/IGLL5/IGKV4-1/IGKV1-5/IGLC7/IGKV3D-11/SHH/IGHV4-28/PENK/SOX21/IGLV3-21/RBP4/IGHV1-24/VTCN1/MLXIPL/WNT1/…
MF	GO:0005515	protein binding	363	0.166723	2.04086	0.000632644	0.000632644	0.0135113	242	tags=34%, list=27%, signal=42%	NTS/MYO3A/KRT19/PTH2R/DMRTA2/SPDYC/FOXJ1/TLX3/CLDN3/NPPC/NR5A1/FAM3B/BEX2/UGT1A7/PODXL2/MUC4/CNNM1/PNCK/CHDH/ERN2/IGHD/FGFBP2/PRSS21/ELN/SFRP4/ZNF541/IGHV2-26/NTRK2/HIF3A/ARHGEF26/IGHV3-33/SULT4A1/CP/IGKC/IGHV3-73/IGHV2-70D/IGHG1/PCLO/EYA2/CCDC155/RIPPLY2/IGHG2/ALKAL2/CYP11A1/TMSB15A/SOSTDC1/POU3F3/IGHV3-20/PLA2G2D/ISL1/IGHG4/IGHV3-13/KEL/PPP1R1B/VIL1/GPC3/POU4F1/KCNG3/IGHG3/CACNA1B/GLS2/UGT1A6/I…
BP	GO:0060070	canonical Wnt signaling pathway	11	0.571342	2.13384	0.000803374	0.000803374	0.0168595	165	tags=73%, list=18%, signal=60%	WNK2/SFRP4/SOSTDC1/ISL1/GPC3/SHH/WNT1/SOX2
BP	GO:0030178	negative regulation of Wnt signaling pathway	7	0.716939	2.19537	0.000807918	0.000807918	0.0168595	165	tags=86%, list=18%, signal=70%	SFRP4/SOSTDC1/ISL1/GPC3/SHH/SOX2
BP	GO:0090090	negative regulation of canonical Wnt signaling pathway	7	0.716939	2.19537	0.000807918	0.000807918	0.0168595	165	tags=86%, list=18%, signal=70%	SFRP4/SOSTDC1/ISL1/GPC3/SHH/SOX2
MF	GO:0016740	transferase activity	51	0.305391	2.16501	0.000987947	0.000987947	0.0203063	416	tags=73%, list=47%, signal=41%	MYO3A/GSTA1/WNK2/UGT1A7/PNCK/ERN2/RPS6KA6/PRDM13/NTRK2/SULT4A1/HS3ST6/CHST4/SOSTDC1/B3GALT5/UGT1A6/HS3ST4/SBK1/UGT8/RNF165/DPY19L2P1/PDZRN4/CHST8/PCYT1B/GSTM2/ST6GAL2/BLK/MGAT3/STK33/RNF183/PKDCC/EPHA10/GALNT5/CBS/FTCD/ZDHHC2/WNK3/GATM
BP	GO:0032689	negative regulation of interferon-gamma production	5	-0.780158	-2.05755	0.000987947	0.000987947	0.0203063	201	tags=100%, list=23%, signal=78%	PDCD1LG2/LGALS9C/LGALS9B/CD274
BP	GO:0048665	neuron fate specification	4	0.873874	2.08363	0.000997009	0.000997009	0.0203396	116	tags=100%, list=13%, signal=87%	DMRTA2/TLX3/ISL1/POU4F1
BP	GO:0009888	tissue development	127	-0.203675	-1.9883	0.0011825	0.0011825	0.0231841	160	tags=31%, list=18%, signal=29%	POU3F1/ANKRD1/LCE1A/HOXC11/DLX2/KRT6B/LIPK/KLK7/LCE6A/SIK1/GJB2/AREG/MMP13/AMTN/KRTAP2-3/KRT82/VEGFC/IL20/LCE2D/LHX1/KRTDAP/DSC1/SLITRK6/KLK5/PRR9/LCE1F/WNT7A/DSG1/LCE3D/EREG/SPINK6/LCE3E/KRT75/C1orf68/CDSN/KRT6C/KRT1/CASP14/FLRT3
MF	GO:0070851	growth factor receptor binding	12	-0.56312	-2.19112	0.00118882	0.00118882	0.0231841	285	tags=83%, list=32%, signal=57%	IL1F10/FGF5/IL1A/FLRT2/CSF2/AREG/VEGFC/EREG/EPGN/FLRT3
BP	GO:0043207	response to external biotic stimulus	94	0.236633	2.09544	0.001207	0.001207	0.0231841	233	tags=46%, list=26%, signal=38%	MUC4/IGHD/IGHV2-26/IGHV3-33/IGKC/IGHV3-73/IGHV2-70D/IGHG1/IGHG2/IGHV3-20/IGKV3-20/IGHG4/IGHV3-13/VIL1/GPC3/IGHG3/IGHV2-70/IGHV1-18/IGHA1/IGLL5/IGLC7/IGHV4-28/PENK/IGHV1-24/VTCN1/IGHV1-45/IGHV3-11/IGHV4-39/PTGER1/CR2/CHIT1/CNR1/COLEC11/IGHV3-53/IGLC2/IGLC3/COCH/IGHV3-23/IGHV4-34/IL34/IGHV3-64/PYDC1/IGHV3-30
BP	GO:0051707	response to other organism	94	0.236633	2.09544	0.001207	0.001207	0.0231841	233	tags=46%, list=26%, signal=38%	MUC4/IGHD/IGHV2-26/IGHV3-33/IGKC/IGHV3-73/IGHV2-70D/IGHG1/IGHG2/IGHV3-20/IGKV3-20/IGHG4/IGHV3-13/VIL1/GPC3/IGHG3/IGHV2-70/IGHV1-18/IGHA1/IGLL5/IGLC7/IGHV4-28/PENK/IGHV1-24/VTCN1/IGHV1-45/IGHV3-11/IGHV4-39/PTGER1/CR2/CHIT1/CNR1/COLEC11/IGHV3-53/IGLC2/IGLC3/COCH/IGHV3-23/IGHV4-34/IL34/IGHV3-64/PYDC1/IGHV3-30
CC	GO:0030057	desmosome	3	-0.922385	-1.93764	0.00120846	0.00120846	0.0231841	73	tags=100%, list=8%, signal=92%	DSG1/CDSN
BP	GO:0051602	response to electrical stimulus	3	-0.91901	-1.93055	0.00120846	0.00120846	0.0231841	76	tags=100%, list=9%, signal=92%	GJB6/TH
BP	GO:0006952	defense response	93	0.236168	2.08375	0.00121017	0.00121017	0.0231841	233	tags=45%, list=26%, signal=37%	MUC4/IGHD/IGHV2-26/IGHV3-33/IGKC/IGHV3-73/IGHV2-70D/IGHG1/CHST4/IGHG2/IGHV3-20/IGKV3-20/PLA2G2D/ISL1/IGHG4/IGHV3-13/IGHG3/IGHV2-70/IGHV1-18/IGHA1/IGLL5/IGLC7/IGHV4-28/PENK/IGHV1-24/IGHV1-45/IGHV3-11/IGHV4-39/PTGER1/CR2/CNR1/COLEC11/IGHV3-53/IGLC2/IGLC3/COCH/IGHV3-23/IGHV4-34/IL34/IGHV3-64/PYDC1/IGHV3-30
BP	GO:0006950	response to stress	161	0.202861	2.12435	0.0012131	0.0012131	0.0231841	233	tags=40%, list=26%, signal=36%	CLDN3/NPPC/TEX15/MUC4/ERN2/RPS6KA6/IGHD/IGHV2-26/HIF3A/IGHV3-33/IGKC/IGHV3-73/IGHV2-70D/IGHG1/EYA2/CCDC155/CHST4/IGHG2/IGHV3-20/IGKV3-20/PLA2G2D/ISL1/IGHG4/IGHV3-13/VIL1/IGHG3/CACNA1B/CYP1B1/IGHV2-70/IGHV1-18/IGHA1/STOX1/IGLL5/IGLC7/SHH/IGHV4-28/PENK/IGHV1-24/CLGN/WNT1/SOX2/IGHV1-45/PDIA2/SVIP/IGHV3-11/IGHV4-39/PTGER1/CR2/DPEP1/COMP/CNR1/MYB/RBM11/COLEC11/IGHV3-53/IGLC2/IGLC3/COCH/IGHV3-23/IGHV4-…
BP	GO:0007283	spermatogenesis	23	0.423294	2.17515	0.00122125	0.00122125	0.0231841	293	tags=70%, list=33%, signal=48%	YBX2/FOXJ1/TEX15/TDRD5/PRSS21/ZNF541/HORMAD1/CCDC155/WFDC2/CNR1/M1AP/OCA2/DPY19L2P1/TCP11/FOXA3/PCYT1B
BP	GO:0009410	response to xenobiotic stimulus	23	0.426292	2.19055	0.00122125	0.00122125	0.0231841	307	tags=74%, list=34%, signal=50%	GSTA1/CYP26A1/UGT1A7/PPP1R1B/UGT1A6/CYP1B1/CYP2W1/PENK/DPEP1/CNR1/GRIN2A/CDO1/CYP2A6/SLITRK5/ALDH3A1/GSTM2/ARNT2
BP	GO:0007276	gamete generation	29	0.38135	2.1684	0.00159968	0.00159968	0.0300966	293	tags=66%, list=33%, signal=45%	YBX2/FOXJ1/NPPC/TEX15/TDRD5/PRSS21/ZNF541/HORMAD1/CCDC155/NOBOX/WFDC2/CNR1/GPR149/M1AP/OCA2/DPY19L2P1/TCP11/FOXA3/PCYT1B
BP	GO:0009607	response to biotic stimulus	95	0.23248	2.068	0.00160739	0.00160739	0.0300966	233	tags=45%, list=26%, signal=37%	MUC4/IGHD/IGHV2-26/IGHV3-33/IGKC/IGHV3-73/IGHV2-70D/IGHG1/IGHG2/IGHV3-20/IGKV3-20/IGHG4/IGHV3-13/VIL1/GPC3/IGHG3/IGHV2-70/IGHV1-18/IGHA1/IGLL5/IGLC7/IGHV4-28/PENK/IGHV1-24/VTCN1/IGHV1-45/IGHV3-11/IGHV4-39/PTGER1/CR2/CHIT1/CNR1/COLEC11/IGHV3-53/IGLC2/IGLC3/COCH/IGHV3-23/IGHV4-34/IL34/IGHV3-64/PYDC1/IGHV3-30
BP	GO:0048477	oogenesis	10	0.580204	2.08271	0.0018018	0.0018018	0.0335072	79	tags=60%, list=9%, signal=55%	YBX2/NPPC/TDRD5/HORMAD1/CCDC155/NOBOX
BP	GO:0044419	interspecies interaction between organisms	98	0.233348	2.09385	0.00181671	0.00181671	0.0335562	233	tags=45%, list=26%, signal=37%	KRT19/MUC4/IGHD/IGHV2-26/IGHV3-33/IGKC/IGHV3-73/IGHV2-70D/IGHG1/IGHG2/IGHV3-20/IGKV3-20/IGHG4/IGHV3-13/VIL1/GPC3/IGHG3/IGHV2-70/IGHV1-18/IGHA1/IGLL5/IGLC7/IGHV4-28/PENK/IGHV1-24/VTCN1/IGHV1-45/IGHV3-11/IGHV4-39/PTGER1/CR2/CHIT1/CNR1/COLEC11/IGHV3-53/IGLC2/IGLC3/COCH/IGHV3-23/IGHV4-34/IL34/IGHV3-64/PYDC1/IGHV3-30
CC	GO:0005911	cell-cell junction	15	-0.488943	-2.10153	0.00217134	0.00217134	0.0398373	123	tags=60%, list=14%, signal=53%	CLDN24/GJB2/CLDN17/AMTN/DSC1/GJB6/DSG1/CDSN/FLRT3
MF	GO:0008144	drug binding	47	0.294643	2.02862	0.00257222	0.00257222	0.0468776	410	tags=72%, list=46%, signal=41%	MYO3A/ATP13A5/CYP26A1/WNK2/PNCK/ERN2/RPS6KA6/NTRK2/CACNA1B/CYP1B1/RIMKLA/MPPED2/ABCA3/CHIT1/CNR1/KCNJ10/SBK1/DNAH11/BLK/STK33/KATNAL2/DDC/PKDCC/CYP2E1/OXER1/EPHA10/CBS/NOS2/MYH14/MT3/FBP1/ABCA13/FTCD/WNK3
BP	GO:0048232	male gamete generation	24	0.39856	2.09481	0.00283114	0.00283114	0.0509764	293	tags=67%, list=33%, signal=46%	YBX2/FOXJ1/TEX15/TDRD5/PRSS21/ZNF541/HORMAD1/CCDC155/WFDC2/CNR1/M1AP/OCA2/DPY19L2P1/TCP11/FOXA3/PCYT1B
CC	GO:0005634	nucleus	154	0.186662	1.92865	0.002849	0.002849	0.0509764	275	tags=42%, list=31%, signal=35%	DMRTA2/YBX2/SPDYC/FOXJ1/TLX3/IRX6/TEX15/NR5A1/ADH1C/BEX2/INA/PNCK/RPS6KA6/PRDM13/NKX2-3/SFRP4/ZNF541/SALL3/HORMAD1/HIF3A/EYA2/CCDC155/ANKRD34B/NOBOX/RIPPLY2/NEXMIF/POU3F3/ISL1/PPP1R1B/POU4F1/STOX1/SLC5A5/ZNF883/SOX21/CLGN/MLXIPL/SOX2/ALX3/NUDT10/NELL1/INSM1/DPEP1/ZNF157/MYB/RIPPLY3/RBM11/HLF/MSI1/PYDC1/PNMA3/SYNE4/RNF165/MS4A1/DPY19L2P1/STAG3/CCDC8/FOXD3/AFF2/NRXN1/NUPR2/TEX55/FOXA3/TCERG1L/AFF3
MF	GO:1901363	heterocyclic compound binding	134	0.199525	1.98231	0.00285307	0.00285307	0.0509764	221	tags=36%, list=25%, signal=32%	MYO3A/ATP13A5/DMRTA2/YBX2/CYP26A1/FOXJ1/TLX3/IRX6/NR5A1/WNK2/PNCK/CHDH/ERN2/RPS6KA6/PRDM13/NKX2-3/SALL3/NTRK2/HIF3A/ALDH1A1/NOBOX/CYP11A1/POU3F3/ISL1/POU4F1/CACNA1B/CYP1B1/STOX1/CYP2W1/RIMKLA/ZNF883/SOX21/MPPED2/MLXIPL/SOX2/ALX3/CR2/ABCA3/INSM1/ZNF157/MYB/RBM11/COLEC11/KCNJ10/SBK1/CYP26C1/HLF/MSI1
BP	GO:1901566	organonitrogen compound biosynthetic process	51	0.287514	2.03828	0.00316143	0.00316143	0.0561192	416	tags=73%, list=47%, signal=41%	GSTA1/YBX2/FOXJ1/NPPC/MUC4/CHDH/HS3ST6/CHST4/GPC3/B3GALT5/GLS2/HS3ST4/RIMKLA/SVIP/INSM1/OGN/UGT8/DPY19L2P1/CDO1/CCL19/PRELP/CHST8/PCYT1B/GSTM2/ST6GAL2/MGAT3/OMD/SLC44A4/DDC/HAAO/GALNT5/PXYLP1/CBS/NOS2/MT3/ZDHHC2/GATM
MF	GO:0097159	organic cyclic compound binding	138	0.19664	1.97458	0.0034413	0.0034413	0.0603284	221	tags=36%, list=25%, signal=32%	MYO3A/ATP13A5/DMRTA2/YBX2/CYP26A1/FOXJ1/TLX3/IRX6/NR5A1/WNK2/PNCK/CHDH/ERN2/RPS6KA6/PRDM13/NKX2-3/SALL3/NTRK2/HIF3A/ALDH1A1/NOBOX/CYP11A1/POU3F3/ISL1/POU4F1/CACNA1B/CYP1B1/STOX1/CYP2W1/RIMKLA/ZNF883/SOX21/MPPED2/MLXIPL/SOX2/PDIA2/ALX3/CR2/ABCA3/INSM1/ZNF157/MYB/RBM11/COLEC11/KCNJ10/SBK1/CYP26C1/HLF/MSI1
BP	GO:0006805	xenobiotic metabolic process	16	0.474253	2.08865	0.00344269	0.00344269	0.0603284	345	tags=81%, list=39%, signal=51%	GSTA1/CYP26A1/UGT1A7/UGT1A6/CYP1B1/CYP2W1/DPEP1/CDO1/CYP2A6/ALDH3A1/GSTM2/ARNT2/CYP2E1
BP	GO:0048663	neuron fate commitment	8	0.616877	1.99554	0.00363416	0.00363416	0.063278	164	tags=75%, list=18%, signal=62%	DMRTA2/TLX3/ISL1/POU4F1/SHH/WNT1
CC	GO:0030135	coated vesicle	3	-0.870641	-1.82894	0.00382679	0.00382679	0.0639167	119	tags=100%, list=13%, signal=87%	EREG/EPGN
CC	GO:0030136	clathrin-coated vesicle	3	-0.870641	-1.82894	0.00382679	0.00382679	0.0639167	119	tags=100%, list=13%, signal=87%	EREG/EPGN
CC	GO:0030662	coated vesicle membrane	3	-0.870641	-1.82894	0.00382679	0.00382679	0.0639167	119	tags=100%, list=13%, signal=87%	EREG/EPGN
CC	GO:0030665	clathrin-coated vesicle membrane	3	-0.870641	-1.82894	0.00382679	0.00382679	0.0639167	119	tags=100%, list=13%, signal=87%	EREG/EPGN
BP	GO:0042059	negative regulation of epidermal growth factor receptor signaling pathway	3	-0.870641	-1.82894	0.00382679	0.00382679	0.0639167	119	tags=100%, list=13%, signal=87%	EREG/EPGN
BP	GO:1901185	negative regulation of ERBB signaling pathway	3	-0.870641	-1.82894	0.00382679	0.00382679	0.0639167	119	tags=100%, list=13%, signal=87%	EREG/EPGN
BP	GO:0006790	sulfur compound metabolic process	12	0.530492	2.0602	0.00383451	0.00383451	0.0639167	367	tags=92%, list=41%, signal=55%	GSTA1/SULT4A1/CHST4/DPEP1/OGN/CDO1/PRELP/CHST8/GSTM2/OMD/CBS
BP	GO:0010817	regulation of hormone levels	34	0.33461	2.02124	0.00399281	0.00399281	0.0661521	216	tags=50%, list=24%, signal=39%	CYP26A1/NR5A1/ADH1C/FAM3B/UGT1A7/ALDH1A1/PCLO/CYP11A1/ISL1/CYP1B1/SLC5A5/SHH/RBP4/GPR27/CNR1/MYB/CYP26C1
BP	GO:1901576	organic substance biosynthetic process	164	0.179692	1.88793	0.00407166	0.00407166	0.067052	397	tags=57%, list=45%, signal=39%	GSTA1/DMRTA2/YBX2/FOXJ1/TLX3/IRX6/NPPC/NR5A1/MUC4/CHDH/ERN2/PRDM13/NKX2-3/SFRP4/ZNF541/SALL3/HIF3A/HS3ST6/NOBOX/RIPPLY2/CHST4/CYP11A1/POU3F3/PLA2G2D/ISL1/PPP1R1B/GPC3/B3GALT5/POU4F1/GLS2/CYP1B1/STOX1/HS3ST4/RIMKLA/SHH/SOX21/RBP4/MLXIPL/WNT1/SOX2/SVIP/ALX3/NUDT10/INSM1/OGN/ZNF157/MYB/RIPPLY3/OCA2/HLF/UGT8/PYDC1/DPY19L2P1/FOXD3/AFF2/POMC/NUPR2/CDO1/FOXA3/AFF3/CCL19/PRELP/HMX2/CHST8/PCYT1B/NR3C2/GST…
BP	GO:0032103	positive regulation of response to external stimulus	21	-0.407209	-2.02415	0.00414938	0.00414938	0.0676119	337	tags=76%, list=38%, signal=49%	CYP27B1/RAET1E/F2RL1/F3/S100A12/IL1RL1/RAET1G/MUCL1/KLK7/NLRP10/VEGFC/FABP4/DSCAM/KLK5/EREG/IFNK
BP	GO:0006082	organic acid metabolic process	44	0.295527	1.98733	0.00415512	0.00415512	0.0676119	466	tags=80%, list=52%, signal=40%	GSTA1/CYP26A1/ADH1C/UGT1A7/SULT4A1/GLS2/UGT1A6/CYP1B1/CYP2W1/RIMKLA/MLXIPL/DPEP1/OGN/CNR1/CEL/CYP26C1/CDO1/PRELP/CYP2A6/GSTM2/OMD/DDC/HAAO/CYP2E1/CBS/NOS2/CRABP1/FBP1/FTCD/GATM/SLC16A8/NUP210/HPDL/FADS2/CYP27A1
BP	GO:0048513	animal organ development	173	-0.174732	-1.84927	0.0043036	0.0043036	0.0696135	160	tags=27%, list=18%, signal=28%	POU3F1/ANKRD1/LCE1A/IL31RA/HOXC11/DLX2/KRT6B/LIPK/LCE6A/NEFL/SIK1/GJB2/AREG/MMP13/AMTN/CCBE1/KRTAP2-3/KRT82/VEGFC/IL20/LCE2D/LHX1/RPE65/DSC1/SLITRK6/DSCAM/KLK5/PRR9/LCE1F/WNT7A/GJB6/SLC6A11/DSG1/LCE3D/EREG/TH/IFNE/SPINK6/LCE3E/KRT75/C1orf68/CDSN/KRT6C/IFNK/KRT1/CASP14/FLRT3
BP	GO:0061844	antimicrobial humoral immune response mediated by antimicrobial peptide	7	-0.639124	-1.96889	0.00435471	0.00435471	0.0700259	136	tags=71%, list=15%, signal=61%	KLK7/RNASE7/CXCL11/KLK5/DEFB4A
BP	GO:1901360	organic cyclic compound metabolic process	143	0.189919	1.92209	0.00445525	0.00445525	0.0708525	220	tags=35%, list=25%, signal=31%	DMRTA2/YBX2/CYP26A1/FOXJ1/TLX3/EPHX3/IRX6/NPPC/TEX15/NR5A1/UGT1A7/ERN2/TDRD5/PRDM13/NKX2-3/SFRP4/ZNF541/SALL3/HORMAD1/HIF3A/SULT4A1/EYA2/CCDC155/NOBOX/RIPPLY2/CYP11A1/POU3F3/ISL1/PPP1R1B/POU4F1/CYP1B1/STOX1/SLC5A5/SHH/SOX21/MLXIPL/WNT1/SOX2/ALX3/NUDT10/INSM1/ZNF157/MYB/M1AP/RIPPLY3/RBM11/CEL/OCA2/CYP26C1/HLF
BP	GO:0046483	heterocycle metabolic process	131	0.194948	1.92321	0.00445795	0.00445795	0.0708525	202	tags=34%, list=23%, signal=30%	DMRTA2/YBX2/FOXJ1/TLX3/EPHX3/IRX6/NPPC/TEX15/NR5A1/UGT1A7/ERN2/TDRD5/PRDM13/NKX2-3/SFRP4/ZNF541/SALL3/HORMAD1/HIF3A/SULT4A1/EYA2/CCDC155/NOBOX/RIPPLY2/POU3F3/ISL1/PPP1R1B/POU4F1/CYP1B1/STOX1/SHH/SOX21/MLXIPL/WNT1/SOX2/ALX3/NUDT10/INSM1/DPEP1/ZNF157/MYB/M1AP/RIPPLY3/RBM11
CC	GO:0005921	gap junction	3	-0.866142	-1.81949	0.00463243	0.00463243	0.0728086	123	tags=100%, list=14%, signal=87%	DSC1/GJB6
BP	GO:0032101	regulation of response to external stimulus	42	-0.298787	-1.96531	0.00463429	0.00463429	0.0728086	382	tags=69%, list=43%, signal=41%	CAV1/DDX60/AJAP1/SERPINE2/CYP27B1/SOX15/RAET1E/NT5E/F2RL1/F3/S100A12/KLK8/IFIT1/IL1RL1/SERPINB4/RAET1G/MUCL1/FOXA2/KLK7/NLRP10/VEGFC/IL20/FABP4/CNGB1/DSCAM/KLK5/EREG/IFNK/KRT1
BP	GO:0002831	regulation of response to biotic stimulus	16	-0.453385	-2.00436	0.0047384	0.0047384	0.0740188	202	tags=62%, list=23%, signal=49%	IFIT1/SERPINB4/RAET1G/MUCL1/KLK7/NLRP10/CD274/KLK5/EREG/IFNK
BP	GO:0009058	biosynthetic process	166	0.17632	1.85692	0.00490597	0.00490597	0.076201	466	tags=66%, list=52%, signal=39%	GSTA1/DMRTA2/YBX2/FOXJ1/TLX3/IRX6/NPPC/NR5A1/MUC4/CHDH/ERN2/PRDM13/NKX2-3/SFRP4/ZNF541/SALL3/HIF3A/HS3ST6/NOBOX/RIPPLY2/CHST4/CYP11A1/POU3F3/PLA2G2D/ISL1/PPP1R1B/GPC3/B3GALT5/POU4F1/GLS2/CYP1B1/STOX1/HS3ST4/RIMKLA/SHH/SOX21/RBP4/MLXIPL/WNT1/SOX2/SVIP/ALX3/NUDT10/INSM1/OGN/ZNF157/MYB/RIPPLY3/OCA2/HLF/UGT8/PYDC1/DPY19L2P1/FOXD3/AFF2/POMC/NUPR2/CDO1/FOXA3/AFF3/CCL19/PRELP/HMX2/CHST8/PCYT1B/NR3C2/GST…
BP	GO:0048934	peripheral nervous system neuron differentiation	3	0.872891	1.83539	0.00515771	0.00515771	0.0792109	116	tags=100%, list=13%, signal=87%	NTRK2/ISL1/POU4F1
BP	GO:0048935	peripheral nervous system neuron development	3	0.872891	1.83539	0.00515771	0.00515771	0.0792109	116	tags=100%, list=13%, signal=87%	NTRK2/ISL1/POU4F1
BP	GO:0019953	sexual reproduction	37	0.316356	1.97307	0.00522613	0.00522613	0.0798134	271	tags=57%, list=30%, signal=41%	YBX2/FOXJ1/NPPC/TEX15/TDRD5/PRSS21/ZNF541/HORMAD1/CCDC155/NOBOX/PPP1R1B/WFDC2/CLGN/CNR1/GPR149/M1AP/OCA2/PRND/DPY19L2P1/TCP11/FOXA3
BP	GO:0034754	cellular hormone metabolic process	14	0.467425	1.94667	0.00527812	0.00527812	0.0801595	159	tags=57%, list=18%, signal=48%	CYP26A1/ADH1C/UGT1A7/ALDH1A1/CYP11A1/CYP1B1/SHH/RBP4
CC	GO:0005882	intermediate filament	17	-0.432807	-1.96569	0.0053423	0.0053423	0.080686	340	tags=82%, list=38%, signal=52%	KRT16/KRT84/SHANK2/KRT25/KRT14/KRT37/KRT6B/NEFL/KRTAP2-3/KRT82/KRT75/KRT6C/KRT1/CASP14
BP	GO:0032653	regulation of interleukin-10 production	4	-0.787162	-1.88037	0.00541191	0.00541191	0.0812881	194	tags=100%, list=22%, signal=79%	LGALS9C/LGALS9B/CD274
BP	GO:0044249	cellular biosynthetic process	162	0.17248	1.80647	0.00549227	0.00549227	0.0820444	466	tags=65%, list=52%, signal=38%	GSTA1/DMRTA2/YBX2/FOXJ1/TLX3/IRX6/NPPC/NR5A1/MUC4/CHDH/ERN2/PRDM13/NKX2-3/SFRP4/ZNF541/SALL3/HIF3A/HS3ST6/NOBOX/RIPPLY2/CHST4/CYP11A1/POU3F3/PLA2G2D/ISL1/PPP1R1B/B3GALT5/POU4F1/GLS2/CYP1B1/STOX1/HS3ST4/RIMKLA/SHH/SOX21/MLXIPL/WNT1/SOX2/SVIP/ALX3/NUDT10/INSM1/OGN/ZNF157/MYB/RIPPLY3/OCA2/HLF/UGT8/PYDC1/DPY19L2P1/FOXD3/AFF2/POMC/NUPR2/CDO1/FOXA3/AFF3/CCL19/PRELP/HMX2/CHST8/PCYT1B/NR3C2/GSTM2/ST6GAL2…
BP	GO:0060560	developmental growth involved in morphogenesis	8	-0.599789	-1.95878	0.00554455	0.00554455	0.0823179	119	tags=62%, list=13%, signal=55%	AREG/LHX1/DSCAM/NGF/FLRT3
BP	GO:0030509	BMP signaling pathway	8	0.602119	1.9478	0.00565314	0.00565314	0.0823179	262	tags=88%, list=29%, signal=62%	SFRP4/SOSTDC1/GPC3/WNT1/COMP/RNF165/CRB2
BP	GO:0071772	response to BMP	8	0.602119	1.9478	0.00565314	0.00565314	0.0823179	262	tags=88%, list=29%, signal=62%	SFRP4/SOSTDC1/GPC3/WNT1/COMP/RNF165/CRB2
BP	GO:0071773	cellular response to BMP stimulus	8	0.602119	1.9478	0.00565314	0.00565314	0.0823179	262	tags=88%, list=29%, signal=62%	SFRP4/SOSTDC1/GPC3/WNT1/COMP/RNF165/CRB2
BP	GO:0006139	nucleobase-containing compound metabolic process	122	0.19353	1.87033	0.00566114	0.00566114	0.0823179	202	tags=34%, list=23%, signal=30%	DMRTA2/YBX2/FOXJ1/TLX3/IRX6/NPPC/TEX15/NR5A1/ERN2/TDRD5/PRDM13/NKX2-3/SFRP4/ZNF541/SALL3/HORMAD1/HIF3A/SULT4A1/EYA2/CCDC155/NOBOX/RIPPLY2/POU3F3/ISL1/PPP1R1B/POU4F1/CYP1B1/STOX1/SHH/SOX21/MLXIPL/WNT1/SOX2/ALX3/NUDT10/INSM1/ZNF157/MYB/M1AP/RIPPLY3/RBM11
MF	GO:0004674	protein serine/threonine kinase activity	13	0.487763	1.97043	0.00624371	0.00624371	0.0903086	92	tags=46%, list=10%, signal=42%	MYO3A/WNK2/PNCK/ERN2/RPS6KA6/SOSTDC1
CC	GO:0070161	anchoring junction	18	-0.413474	-1.93059	0.0062819	0.0062819	0.0903828	123	tags=44%, list=14%, signal=39%	GJB2/CLDN17/AMTN/DSC1/GJB6/DSG1/CDSN/FLRT3
BP	GO:0043436	oxoacid metabolic process	43	0.29004	1.92646	0.00636057	0.00636057	0.0910355	466	tags=79%, list=52%, signal=40%	GSTA1/CYP26A1/ADH1C/UGT1A7/SULT4A1/GLS2/UGT1A6/CYP1B1/RIMKLA/MLXIPL/DPEP1/OGN/CNR1/CEL/CYP26C1/CDO1/PRELP/CYP2A6/GSTM2/OMD/DDC/HAAO/CYP2E1/CBS/NOS2/CRABP1/FBP1/FTCD/GATM/SLC16A8/NUP210/HPDL/FADS2/CYP27A1
BP	GO:0090304	nucleic acid metabolic process	115	0.196628	1.86707	0.00642055	0.00642055	0.0914153	202	tags=34%, list=23%, signal=30%	DMRTA2/YBX2/FOXJ1/TLX3/IRX6/NPPC/TEX15/NR5A1/ERN2/TDRD5/PRDM13/NKX2-3/SFRP4/ZNF541/SALL3/HORMAD1/HIF3A/EYA2/CCDC155/NOBOX/RIPPLY2/POU3F3/ISL1/PPP1R1B/POU4F1/CYP1B1/STOX1/SHH/SOX21/MLXIPL/WNT1/SOX2/ALX3/INSM1/ZNF157/MYB/M1AP/RIPPLY3/RBM11
BP	GO:0044237	cellular metabolic process	297	0.145291	1.73544	0.00650168	0.00650168	0.0920909	309	tags=42%, list=35%, signal=41%	MYO3A/GSTA1/DMRTA2/YBX2/CYP26A1/FOXJ1/TLX3/EPHX3/IRX6/NPPC/TEX15/NR5A1/ADH1C/WNK2/UGT1A7/MUC4/PNCK/CHDH/ERN2/TDRD5/RPS6KA6/PRDM13/NKX2-3/SFRP4/ZNF541/SALL3/NTRK2/HORMAD1/HIF3A/SULT4A1/ALDH1A1/CP/HS3ST6/PI16/EYA2/CCDC155/NOBOX/RIPPLY2/CHST4/ALKAL2/CYP11A1/POU3F3/PLA2G2D/ISL1/MIOX/PPP1R1B/VIL1/GPC3/B3GALT5/POU4F1/GLS2/UGT1A6/CYP1B1/IGHA1/STOX1/SLC5A5/CYP2W1/HS3ST4/WFDC2/RIMKLA/SHH/PENK/SOX21/RBP4/M…
BP	GO:0030217	T cell differentiation	8	0.596136	1.92845	0.00666263	0.00666263	0.0938841	277	tags=88%, list=31%, signal=61%	FOXJ1/NKX2-3/PLA2G2D/SHH/WNT1/MYB/CCL19
BP	GO:0045165	cell fate commitment	16	0.437707	1.9277	0.00708789	0.00708789	0.0993644	165	tags=56%, list=18%, signal=47%	DMRTA2/TLX3/EYA2/SOSTDC1/ISL1/POU4F1/SHH/WNT1/SOX2
BP	GO:0002833	positive regulation of response to biotic stimulus	13	-0.474212	-1.91459	0.00734273	0.00734273	0.102412	179	tags=62%, list=20%, signal=50%	RAET1G/MUCL1/KLK7/NLRP10/CD274/KLK5/EREG/IFNK
BP	GO:0045786	negative regulation of cell cycle	11	0.524478	1.95881	0.00743121	0.00743121	0.10312	304	tags=82%, list=34%, signal=55%	NPPC/ERN2/HORMAD1/POU4F1/MLXIPL/SOX2/INSM1/NUPR2/STK33
BP	GO:0022600	digestive system process	7	0.612713	1.87621	0.0078772	0.0078772	0.108756	250	tags=86%, list=28%, signal=62%	MUC4/VIL1/RBP4/PTGER1/CEL/SLC9A4
CC	GO:0043229	intracellular organelle	318	0.140852	1.70174	0.00812162	0.00812162	0.111568	309	tags=41%, list=35%, signal=42%	NTS/MYO3A/KRT19/DMRTA2/YBX2/SPDYC/FOXJ1/TLX3/EPHX3/IRX6/NPPC/TEX15/NR5A1/ADH1C/BEX2/GLB1L2/UGT1A7/INA/PODXL2/MUC4/PNCK/CHDH/TDRD5/RPS6KA6/PRDM13/NKX2-3/SFRP4/ZNF541/SALL3/NTRK2/HORMAD1/HIF3A/CP/HS3ST6/PCLO/EYA2/CCDC155/ANKRD34B/NOBOX/RIPPLY2/CHST4/NEXMIF/CYP11A1/TMSB15A/POU3F3/ISL1/PPP1R1B/VIL1/GPC3/B3GALT5/POU4F1/KCNG3/GLS2/UGT1A6/CYP1B1/STOX1/SLC5A5/CYP2W1/HS3ST4/SHH/MAP7D2/ZNF883/PRSS50/PENK/S…
BP	GO:0034641	cellular nitrogen compound metabolic process	136	0.180247	1.79656	0.00854875	0.00854875	0.116848	202	tags=32%, list=23%, signal=30%	GSTA1/DMRTA2/YBX2/FOXJ1/TLX3/IRX6/NPPC/TEX15/NR5A1/CHDH/ERN2/TDRD5/PRDM13/NKX2-3/SFRP4/ZNF541/SALL3/HORMAD1/HIF3A/SULT4A1/EYA2/CCDC155/NOBOX/RIPPLY2/POU3F3/ISL1/PPP1R1B/POU4F1/CYP1B1/STOX1/SHH/SOX21/MLXIPL/WNT1/SOX2/ALX3/NUDT10/INSM1/DPEP1/ZNF157/MYB/M1AP/RIPPLY3/RBM11
BP	GO:0007292	female gamete generation	12	0.499241	1.93883	0.0086781	0.0086781	0.118026	200	tags=67%, list=22%, signal=52%	YBX2/NPPC/TDRD5/HORMAD1/CCDC155/NOBOX/GPR149/M1AP
MF	GO:0000981	DNA-binding transcription factor activity, RNA polymerase II-specific	59	0.246558	1.84443	0.00887276	0.00887276	0.120076	199	tags=37%, list=22%, signal=31%	DMRTA2/YBX2/FOXJ1/TLX3/IRX6/NR5A1/PRDM13/NKX2-3/ZNF541/SALL3/HIF3A/NOBOX/POU3F3/ISL1/POU4F1/SOX21/MLXIPL/SOX2/ALX3/INSM1/ZNF157/MYB
BP	GO:0031347	regulation of defense response	25	-0.3591	-1.91297	0.00894277	0.00894277	0.120427	202	tags=52%, list=23%, signal=41%	IFIT1/IL1RL1/SERPINB4/RAET1G/MUCL1/KLK7/NLRP10/IL20/FABP4/KLK5/EREG/IFNK/KRT1
CC	GO:0005622	intracellular	380	0.1366	1.68171	0.00907556	0.00907556	0.121252	309	tags=40%, list=35%, signal=46%	NTS/MYO3A/GSTA1/KRT19/DMRTA2/YBX2/SPDYC/FOXJ1/TLX3/EPHX3/IRX6/CLDN3/NPPC/TEX15/NR5A1/ADH1C/BEX2/GLB1L2/WNK2/UGT1A7/INA/PODXL2/MUC4/PNCK/CHDH/TDRD5/RPS6KA6/PRDM13/PRSS21/NKX2-3/SFRP4/ZNF541/SALL3/NTRK2/HORMAD1/HIF3A/ARHGEF26/SULT4A1/ALDH1A1/CP/HS3ST6/PCLO/EYA2/CCDC155/ANKRD34B/NOBOX/RIPPLY2/CHST4/NEXMIF/CYP11A1/TMSB15A/POU3F3/ISL1/MIOX/PPP1R1B/VIL1/GPC3/B3GALT5/POU4F1/KCNG3/GLS2/UGT1A6/CYP1B1/STOX…
BP	GO:0071466	cellular response to xenobiotic stimulus	17	0.42299	1.91453	0.00909275	0.00909275	0.121252	345	tags=76%, list=39%, signal=48%	GSTA1/CYP26A1/UGT1A7/UGT1A6/CYP1B1/CYP2W1/DPEP1/CDO1/CYP2A6/ALDH3A1/GSTM2/ARNT2/CYP2E1
MF	GO:0004672	protein kinase activity	18	0.409982	1.90012	0.00937054	0.00937054	0.123154	92	tags=39%, list=10%, signal=36%	MYO3A/WNK2/PNCK/ERN2/RPS6KA6/NTRK2/SOSTDC1
MF	GO:0016301	kinase activity	18	0.409982	1.90012	0.00937054	0.00937054	0.123154	92	tags=39%, list=10%, signal=36%	MYO3A/WNK2/PNCK/ERN2/RPS6KA6/NTRK2/SOSTDC1
MF	GO:0016773	phosphotransferase activity, alcohol group as acceptor	18	0.409982	1.90012	0.00937054	0.00937054	0.123154	92	tags=39%, list=10%, signal=36%	MYO3A/WNK2/PNCK/ERN2/RPS6KA6/NTRK2/SOSTDC1
BP	GO:0007608	sensory perception of smell	3	-0.829021	-1.74151	0.00946626	0.00946626	0.123352	156	tags=100%, list=17%, signal=83%	OR2L2/CNGB1
BP	GO:0044281	small molecule metabolic process	61	0.243107	1.83611	0.00947581	0.00947581	0.123352	466	tags=74%, list=52%, signal=38%	GSTA1/CYP26A1/EPHX3/NPPC/ADH1C/UGT1A7/SULT4A1/ALDH1A1/CYP11A1/MIOX/GLS2/UGT1A6/CYP1B1/CYP2W1/RIMKLA/RBP4/MLXIPL/NUDT10/DPEP1/OGN/CNR1/CEL/CYP26C1/POMC/CDO1/PRELP/CYP2A6/GSTM2/OMD/DDC/HAAO/CYP2E1/ISYNA1/CBS/NOS2/MT3/CRABP1/FBP1/FTCD/GATM/SLC16A8/NUP210/HPDL/FADS2/CYP27A1
BP	GO:0046632	alpha-beta T cell differentiation	5	0.693348	1.82787	0.00991702	0.00991702	0.128483	277	tags=100%, list=31%, signal=69%	NKX2-3/PLA2G2D/SHH/MYB/CCL19
MF	GO:0003677	DNA binding	67	0.235997	1.85975	0.0101695	0.0101695	0.131133	203	tags=37%, list=23%, signal=31%	DMRTA2/YBX2/FOXJ1/TLX3/IRX6/NR5A1/PRDM13/NKX2-3/SALL3/HIF3A/NOBOX/POU3F3/ISL1/POU4F1/STOX1/ZNF883/SOX21/MLXIPL/SOX2/ALX3/CR2/INSM1/ZNF157/MYB/COLEC11
BP	GO:0050906	detection of stimulus involved in sensory perception	5	-0.681991	-1.79865	0.0108674	0.0108674	0.139475	156	tags=80%, list=17%, signal=66%	OR2L13/RPE65/OR2L2/CNGB1
MF	GO:0003700	DNA-binding transcription factor activity	60	0.239422	1.79547	0.0115012	0.0115012	0.146919	199	tags=37%, list=22%, signal=31%	DMRTA2/YBX2/FOXJ1/TLX3/IRX6/NR5A1/PRDM13/NKX2-3/ZNF541/SALL3/HIF3A/NOBOX/POU3F3/ISL1/POU4F1/SOX21/MLXIPL/SOX2/ALX3/INSM1/ZNF157/MYB
BP	GO:0006259	DNA metabolic process	11	0.503971	1.88222	0.0118498	0.0118498	0.149811	128	tags=55%, list=14%, signal=47%	NPPC/TEX15/TDRD5/EYA2/CCDC155/STOX1
BP	GO:0007050	cell cycle arrest	7	0.596476	1.82649	0.0119168	0.0119168	0.149811	263	tags=86%, list=29%, signal=61%	ERN2/POU4F1/MLXIPL/SOX2/INSM1/NUPR2
BP	GO:0016055	Wnt signaling pathway	14	0.441929	1.84048	0.0119773	0.0119773	0.149811	165	tags=57%, list=18%, signal=47%	WNK2/SFRP4/SOSTDC1/ISL1/GPC3/SHH/WNT1/SOX2
BP	GO:0198738	cell-cell signaling by wnt	14	0.441929	1.84048	0.0119773	0.0119773	0.149811	165	tags=57%, list=18%, signal=47%	WNK2/SFRP4/SOSTDC1/ISL1/GPC3/SHH/WNT1/SOX2
BP	GO:0006725	cellular aromatic compound metabolic process	133	0.178491	1.76814	0.0120016	0.0120016	0.149811	202	tags=32%, list=23%, signal=29%	DMRTA2/YBX2/FOXJ1/TLX3/IRX6/NPPC/TEX15/NR5A1/UGT1A7/ERN2/TDRD5/PRDM13/NKX2-3/SFRP4/ZNF541/SALL3/HORMAD1/HIF3A/SULT4A1/EYA2/CCDC155/NOBOX/RIPPLY2/POU3F3/ISL1/PPP1R1B/POU4F1/CYP1B1/STOX1/SLC5A5/SHH/SOX21/MLXIPL/WNT1/SOX2/ALX3/NUDT10/INSM1/ZNF157/MYB/M1AP/RIPPLY3/RBM11
BP	GO:0009593	detection of chemical stimulus	3	-0.814398	-1.71079	0.0120846	0.0120846	0.150161	169	tags=100%, list=19%, signal=81%	OR2L13/OR2L2
BP	GO:0042445	hormone metabolic process	21	0.374371	1.85773	0.0121433	0.0121433	0.150208	159	tags=48%, list=18%, signal=40%	CYP26A1/NR5A1/ADH1C/UGT1A7/ALDH1A1/CYP11A1/CYP1B1/SLC5A5/SHH/RBP4
BP	GO:0048609	multicellular organismal reproductive process	38	0.289143	1.82661	0.0125648	0.0125648	0.154722	338	tags=63%, list=38%, signal=41%	YBX2/FOXJ1/NPPC/TEX15/NR5A1/TDRD5/PRSS21/ZNF541/HORMAD1/CCDC155/NOBOX/PPP1R1B/WFDC2/CNR1/GPR149/M1AP/OCA2/DPY19L2P1/TCP11/FOXA3/PCYT1B/ROBO2/UMODL1/SYCP2
BP	GO:0006281	DNA repair	4	0.751205	1.79115	0.0127617	0.0127617	0.155241	75	tags=75%, list=8%, signal=69%	TEX15/EYA2/CCDC155
BP	GO:0003006	developmental process involved in reproduction	45	0.266381	1.80934	0.0128129	0.0128129	0.155241	79	tags=27%, list=9%, signal=26%	KRT19/YBX2/FOXJ1/NPPC/TEX15/NR5A1/TDRD5/PRSS21/ZNF541/HORMAD1/CCDC155/NOBOX
BP	GO:1901615	organic hydroxy compound metabolic process	25	0.34664	1.85316	0.0128747	0.0128747	0.155241	232	tags=56%, list=26%, signal=43%	CYP26A1/ADH1C/ALDH1A1/CYP11A1/MIOX/CYP1B1/SLC5A5/RBP4/NUDT10/INSM1/CEL/OCA2/CYP26C1/GRIN2A
BP	GO:0009059	macromolecule biosynthetic process	129	0.178524	1.7554	0.0129189	0.0129189	0.155241	457	tags=65%, list=51%, signal=37%	DMRTA2/YBX2/FOXJ1/TLX3/IRX6/NPPC/NR5A1/MUC4/ERN2/PRDM13/NKX2-3/SFRP4/ZNF541/SALL3/HIF3A/HS3ST6/NOBOX/RIPPLY2/CHST4/POU3F3/ISL1/PPP1R1B/GPC3/B3GALT5/POU4F1/CYP1B1/STOX1/HS3ST4/SHH/SOX21/MLXIPL/WNT1/SOX2/SVIP/ALX3/INSM1/OGN/ZNF157/MYB/RIPPLY3/HLF/PYDC1/DPY19L2P1/FOXD3/AFF2/POMC/NUPR2/FOXA3/AFF3/CCL19/PRELP/HMX2/CHST8/NR3C2/ST6GAL2/MGAT3/ARNT2/OMD/BEND5/TENM1/SPIB/CELA1/GALNT5/ZIC4/TCF15/PXYLP1/PBX1…
CC	GO:0045111	intermediate filament cytoskeleton	19	-0.387942	-1.85058	0.0130049	0.0130049	0.155241	392	tags=84%, list=44%, signal=48%	KRT76/DDX60/KRT16/KRT84/SHANK2/KRT25/KRT14/KRT37/KRT6B/NEFL/KRTAP2-3/KRT82/KRT75/KRT6C/KRT1/CASP14
BP	GO:0051607	defense response to virus	8	-0.56448	-1.84347	0.0130693	0.0130693	0.155241	394	tags=100%, list=44%, signal=56%	DDX60/IFNA1/IFI6/F2RL1/IFIT1/IFNE/IFNK
BP	GO:0033077	T cell differentiation in thymus	3	0.818898	1.72186	0.0130926	0.0130926	0.155241	164	tags=100%, list=18%, signal=82%	FOXJ1/SHH/WNT1
BP	GO:0001523	retinoid metabolic process	12	0.481054	1.8682	0.0131181	0.0131181	0.155241	216	tags=67%, list=24%, signal=51%	CYP26A1/ADH1C/UGT1A7/ALDH1A1/GPC3/CYP1B1/RBP4/CYP26C1
BP	GO:0016101	diterpenoid metabolic process	12	0.481054	1.8682	0.0131181	0.0131181	0.155241	216	tags=67%, list=24%, signal=51%	CYP26A1/ADH1C/UGT1A7/ALDH1A1/GPC3/CYP1B1/RBP4/CYP26C1
BP	GO:0009894	regulation of catabolic process	19	0.386025	1.82754	0.0131926	0.0131926	0.15545	555	tags=100%, list=62%, signal=39%	GPC3/SHH/MLXIPL/WNT1/SVIP/NELL1/CNR1/GRIN2A/UCHL1/MGAT3/NOS2/MT3/FBP1/DERL3/NUP210/BRSK2/CAV1/TIMP3/SERPINE2
BP	GO:0032733	positive regulation of interleukin-10 production	3	-0.809899	-1.70134	0.0138973	0.0138973	0.156987	173	tags=100%, list=19%, signal=81%	LGALS9B/CD274
BP	GO:0035739	CD4-positive, alpha-beta T cell proliferation	3	-0.809899	-1.70134	0.0138973	0.0138973	0.156987	173	tags=100%, list=19%, signal=81%	LGALS9B/CD274
BP	GO:0046633	alpha-beta T cell proliferation	3	-0.809899	-1.70134	0.0138973	0.0138973	0.156987	173	tags=100%, list=19%, signal=81%	LGALS9B/CD274
BP	GO:0046640	regulation of alpha-beta T cell proliferation	3	-0.809899	-1.70134	0.0138973	0.0138973	0.156987	173	tags=100%, list=19%, signal=81%	LGALS9B/CD274
BP	GO:0046642	negative regulation of alpha-beta T cell proliferation	3	-0.809899	-1.70134	0.0138973	0.0138973	0.156987	173	tags=100%, list=19%, signal=81%	LGALS9B/CD274
BP	GO:2000515	negative regulation of CD4-positive, alpha-beta T cell activation	3	-0.809899	-1.70134	0.0138973	0.0138973	0.156987	173	tags=100%, list=19%, signal=81%	LGALS9B/CD274
BP	GO:2000561	regulation of CD4-positive, alpha-beta T cell proliferation	3	-0.809899	-1.70134	0.0138973	0.0138973	0.156987	173	tags=100%, list=19%, signal=81%	LGALS9B/CD274
BP	GO:2000562	negative regulation of CD4-positive, alpha-beta T cell proliferation	3	-0.809899	-1.70134	0.0138973	0.0138973	0.156987	173	tags=100%, list=19%, signal=81%	LGALS9B/CD274
BP	GO:2001179	regulation of interleukin-10 secretion	3	-0.809899	-1.70134	0.0138973	0.0138973	0.156987	173	tags=100%, list=19%, signal=81%	LGALS9B/CD274
BP	GO:2001181	positive regulation of interleukin-10 secretion	3	-0.809899	-1.70134	0.0138973	0.0138973	0.156987	173	tags=100%, list=19%, signal=81%	LGALS9B/CD274
BP	GO:1901135	carbohydrate derivative metabolic process	37	0.286909	1.78941	0.0140704	0.0140704	0.158288	397	tags=70%, list=45%, signal=41%	NPPC/MUC4/SULT4A1/ALDH1A1/HS3ST6/CHST4/GPC3/B3GALT5/HS3ST4/MLXIPL/NUDT10/OGN/CHIT1/UGT8/DPY19L2P1/CCL19/PRELP/CHST8/ST6GAL2/MGAT3/OMD/CELA1/GALNT5/PXYLP1/MT3/FBP1
BP	GO:0030510	regulation of BMP signaling pathway	7	0.586278	1.79527	0.0145425	0.0145425	0.162929	262	tags=86%, list=29%, signal=61%	SFRP4/SOSTDC1/GPC3/WNT1/RNF165/CRB2
MF	GO:0022843	voltage-gated cation channel activity	11	0.485812	1.8144	0.0152641	0.0152641	0.169741	464	tags=100%, list=52%, signal=49%	KCNG3/CACNA1B/CNR1/KCNJ10/GRIN2A/KCNA2/KCNH8/KCNB2/KCNH4/CALHM1/TSPOAP1
BP	GO:2000059	negative regulation of ubiquitin-dependent protein catabolic process	3	0.813273	1.71003	0.0152747	0.0152747	0.169741	169	tags=100%, list=19%, signal=81%	SHH/WNT1/SVIP
BP	GO:0009057	macromolecule catabolic process	24	0.346598	1.8217	0.0155713	0.0155713	0.172336	555	tags=96%, list=62%, signal=37%	ERN2/GPC3/SHH/WNT1/SVIP/NELL1/OGN/CHIT1/GRIN2A/RNF165/PRELP/UCHL1/MGAT3/OMD/CELA1/NOS2/DERL3/BRSK2/ISG15/CAV1/TIMP3/CSPG4/SERPINE2
BP	GO:2000778	positive regulation of interleukin-6 secretion	5	-0.660176	-1.74112	0.0162023	0.0162023	0.178597	173	tags=100%, list=19%, signal=81%	LGALS9C/LGALS9B/NLRP10/PAEP
BP	GO:0007059	chromosome segregation	6	0.625282	1.7907	0.01644	0.01644	0.179051	338	tags=100%, list=38%, signal=63%	TEX15/HORMAD1/CCDC155/M1AP/STAG3/SYCP2
BP	GO:0045132	meiotic chromosome segregation	6	0.625282	1.7907	0.01644	0.01644	0.179051	338	tags=100%, list=38%, signal=63%	TEX15/HORMAD1/CCDC155/M1AP/STAG3/SYCP2
BP	GO:0098813	nuclear chromosome segregation	6	0.625282	1.7907	0.01644	0.01644	0.179051	338	tags=100%, list=38%, signal=63%	TEX15/HORMAD1/CCDC155/M1AP/STAG3/SYCP2
BP	GO:0009799	specification of symmetry	6	0.621596	1.78015	0.0170489	0.0170489	0.184215	239	tags=83%, list=27%, signal=61%	FOXJ1/RIPPLY2/SOSTDC1/SHH/DNAH11
BP	GO:0009855	determination of bilateral symmetry	6	0.621596	1.78015	0.0170489	0.0170489	0.184215	239	tags=83%, list=27%, signal=61%	FOXJ1/RIPPLY2/SOSTDC1/SHH/DNAH11
BP	GO:1901137	carbohydrate derivative biosynthetic process	26	0.330417	1.79537	0.0174559	0.0174559	0.187678	393	tags=73%, list=44%, signal=42%	NPPC/MUC4/HS3ST6/CHST4/GPC3/B3GALT5/HS3ST4/OGN/UGT8/DPY19L2P1/CCL19/PRELP/CHST8/ST6GAL2/MGAT3/OMD/GALNT5/PXYLP1/MT3
BP	GO:0071219	cellular response to molecule of bacterial origin	10	-0.501057	-1.79225	0.0175754	0.0175754	0.187678	372	tags=90%, list=42%, signal=53%	PPBP/IL36G/IL1F10/IL24/CSF2/PDCD1LG2/ANKRD1/CXCL11/CD274
BP	GO:0071222	cellular response to lipopolysaccharide	10	-0.501057	-1.79225	0.0175754	0.0175754	0.187678	372	tags=90%, list=42%, signal=53%	PPBP/IL36G/IL1F10/IL24/CSF2/PDCD1LG2/ANKRD1/CXCL11/CD274
BP	GO:0051276	chromosome organization	19	0.3773	1.78623	0.0176578	0.0176578	0.187824	271	tags=63%, list=30%, signal=45%	TEX15/ERN2/PRDM13/HORMAD1/EYA2/CCDC155/ISL1/SOX2/MYB/M1AP/STAG3/FOXA3
MF	GO:0016772	transferase activity, transferring phosphorus-containing groups	20	0.36951	1.79019	0.0180564	0.0180564	0.19132	92	tags=35%, list=10%, signal=32%	MYO3A/WNK2/PNCK/ERN2/RPS6KA6/NTRK2/SOSTDC1
BP	GO:0006091	generation of precursor metabolites and energy	10	0.5	1.79481	0.0188188	0.0188188	0.198628	451	tags=100%, list=51%, signal=50%	ADH1C/ALDH1A1/MLXIPL/POMC/HAAO/MRAP2/NOS2/MT3/FBP1/NUP210
BP	GO:1901654	response to ketone	6	-0.607264	-1.74653	0.0189163	0.0189163	0.198889	131	tags=67%, list=15%, signal=57%	NEFL/GJB2/DSG1/TH
MF	GO:0016757	transferase activity, transferring glycosyl groups	9	0.51516	1.76567	0.0192115	0.0192115	0.201219	360	tags=89%, list=40%, signal=54%	UGT1A7/B3GALT5/UGT1A6/UGT8/DPY19L2P1/ST6GAL2/MGAT3/GALNT5
BP	GO:0006721	terpenoid metabolic process	13	0.438823	1.77272	0.0199396	0.0199396	0.208048	216	tags=62%, list=24%, signal=47%	CYP26A1/ADH1C/UGT1A7/ALDH1A1/GPC3/CYP1B1/RBP4/CYP26C1
BP	GO:0014072	response to isoquinoline alkaloid	3	0.788526	1.658	0.0212259	0.0212259	0.217634	191	tags=100%, list=21%, signal=79%	PPP1R1B/PENK/CNR1
BP	GO:0043278	response to morphine	3	0.788526	1.658	0.0212259	0.0212259	0.217634	191	tags=100%, list=21%, signal=79%	PPP1R1B/PENK/CNR1
BP	GO:0072347	response to anesthetic	3	0.788526	1.658	0.0212259	0.0212259	0.217634	191	tags=100%, list=21%, signal=79%	PPP1R1B/PENK/CNR1
BP	GO:0009636	response to toxic substance	20	0.363968	1.76334	0.0213025	0.0213025	0.217634	357	tags=75%, list=40%, signal=46%	GSTA1/CLDN3/NPPC/PPP1R1B/CYP1B1/PENK/RBP4/CNR1/MYB/GRIN2A/CDO1/GSTM2/DDC/CYP2E1/VCAM1
BP	GO:0009994	oocyte differentiation	4	0.721557	1.72045	0.021336	0.021336	0.217634	35	tags=75%, list=4%, signal=72%	YBX2/NPPC/TDRD5
BP	GO:0048599	oocyte development	4	0.721557	1.72045	0.021336	0.021336	0.217634	35	tags=75%, list=4%, signal=72%	YBX2/NPPC/TDRD5
BP	GO:0007281	germ cell development	15	0.407934	1.74952	0.0216775	0.0216775	0.220295	252	tags=67%, list=28%, signal=49%	YBX2/NPPC/TDRD5/HORMAD1/CCDC155/NOBOX/GPR149/OCA2/DPY19L2P1/TCP11
BP	GO:0010594	regulation of endothelial cell migration	4	-0.709898	-1.6958	0.0220485	0.0220485	0.222412	99	tags=75%, list=11%, signal=67%	CCBE1/VEGFC/WNT7A
BP	GO:0010595	positive regulation of endothelial cell migration	4	-0.709898	-1.6958	0.0220485	0.0220485	0.222412	99	tags=75%, list=11%, signal=67%	CCBE1/VEGFC/WNT7A
BP	GO:0042058	regulation of epidermal growth factor receptor signaling pathway	4	-0.708637	-1.69279	0.0222489	0.0222489	0.223609	119	tags=75%, list=13%, signal=65%	AREG/EREG/EPGN
BP	GO:0007178	transmembrane receptor protein serine/threonine kinase signaling pathway	14	0.419121	1.7455	0.0225335	0.0225335	0.225199	309	tags=71%, list=35%, signal=47%	SFRP4/SOSTDC1/GPC3/SHH/WNT1/COMP/BMP3/RNF165/CRB2/LEFTY2
MF	GO:0140110	transcription regulator activity	63	0.217459	1.66895	0.0226635	0.0226635	0.225199	199	tags=35%, list=22%, signal=29%	DMRTA2/YBX2/FOXJ1/TLX3/IRX6/NR5A1/PRDM13/NKX2-3/ZNF541/SALL3/HIF3A/NOBOX/POU3F3/ISL1/POU4F1/SOX21/MLXIPL/SOX2/ALX3/INSM1/ZNF157/MYB
BP	GO:0034613	cellular protein localization	34	0.283519	1.71262	0.022759	0.022759	0.225199	548	tags=91%, list=61%, signal=37%	NR5A1/TMSB15A/VIL1/GPC3/SHH/PDIA2/SVIP/UGT8/GRIN2A/ADAM22/NRXN1/SNX31/MGAT3/KCNB2/TENM1/PKDCC/MRAP2/NOS2/ZDHHC2/WNK3/STXBP6/DERL3/NUP210/BRSK2/DDX25/NLGN1/CAV1/SH3TC2/TSPAN10/NSG1/FRMPD1
BP	GO:0070727	cellular macromolecule localization	34	0.283519	1.71262	0.022759	0.022759	0.225199	548	tags=91%, list=61%, signal=37%	NR5A1/TMSB15A/VIL1/GPC3/SHH/PDIA2/SVIP/UGT8/GRIN2A/ADAM22/NRXN1/SNX31/MGAT3/KCNB2/TENM1/PKDCC/MRAP2/NOS2/ZDHHC2/WNK3/STXBP6/DERL3/NUP210/BRSK2/DDX25/NLGN1/CAV1/SH3TC2/TSPAN10/NSG1/FRMPD1
CC	GO:0030054	cell junction	66	-0.214781	-1.67931	0.0229376	0.0229376	0.225199	175	tags=33%, list=20%, signal=29%	CLDN24/FOXA2/SLC6A2/TENM2/ACTBL2/IL31RA/NEFL/GJB2/CLDN17/AMTN/DSC1/CNGB1/DSCAM/WNT7A/GJB6/SLC6A11/DSG1/NGF/TH/SH2D5/CDSN/FLRT3
BP	GO:0000003	reproduction	61	0.222318	1.6791	0.0229839	0.0229839	0.225199	252	tags=44%, list=28%, signal=34%	KRT19/YBX2/FOXJ1/NPPC/TEX15/NR5A1/TDRD5/EPYC/PRSS21/ZNF541/HORMAD1/CCDC155/NOBOX/PPP1R1B/WFDC2/SHH/RBP4/CLGN/CNR1/GPR149/M1AP/OCA2/DNAH11/PRND/DPY19L2P1/STAG3/TCP11
BP	GO:0022414	reproductive process	61	0.222318	1.6791	0.0229839	0.0229839	0.225199	252	tags=44%, list=28%, signal=34%	KRT19/YBX2/FOXJ1/NPPC/TEX15/NR5A1/TDRD5/EPYC/PRSS21/ZNF541/HORMAD1/CCDC155/NOBOX/PPP1R1B/WFDC2/SHH/RBP4/CLGN/CNR1/GPR149/M1AP/OCA2/DNAH11/PRND/DPY19L2P1/STAG3/TCP11
MF	GO:0043565	sequence-specific DNA binding	47	0.246122	1.69455	0.02315	0.02315	0.225797	199	tags=38%, list=22%, signal=31%	DMRTA2/FOXJ1/TLX3/IRX6/NR5A1/PRDM13/NKX2-3/NOBOX/POU3F3/ISL1/POU4F1/STOX1/SOX21/MLXIPL/SOX2/ALX3/INSM1/MYB
BP	GO:0007417	central nervous system development	48	0.241952	1.68122	0.0232101	0.0232101	0.225797	289	tags=52%, list=32%, signal=37%	DMRTA2/FOXJ1/TLX3/INA/RPS6KA6/SALL3/NTRK2/POU3F3/ISL1/POU4F1/PCDH19/SHH/SOX21/WNT1/SOX2/KCNJ10/CYP26C1/UGT8/IL34/GRIN2A/ADAM22/AFF2/HMX2/CHST8/SLITRK5
BP	GO:0043414	macromolecule methylation	3	0.779528	1.63908	0.0234081	0.0234081	0.226916	199	tags=100%, list=22%, signal=78%	TDRD5/PRDM13/MYB
BP	GO:0019752	carboxylic acid metabolic process	39	0.266874	1.70211	0.0237715	0.0237715	0.229624	466	tags=77%, list=52%, signal=38%	GSTA1/CYP26A1/ADH1C/UGT1A7/GLS2/UGT1A6/CYP1B1/RIMKLA/MLXIPL/DPEP1/CNR1/CEL/CYP26C1/CDO1/CYP2A6/GSTM2/DDC/HAAO/CYP2E1/CBS/NOS2/CRABP1/FBP1/FTCD/GATM/SLC16A8/NUP210/HPDL/FADS2/CYP27A1
BP	GO:0002274	myeloid leukocyte activation	20	-0.356243	-1.73681	0.0240489	0.0240489	0.231486	308	tags=65%, list=35%, signal=44%	F2RL1/S100A12/SERPINB3/FABP5/CSF2/IL1RL1/CDA/IL31RA/FOLR3/DSC1/CXCR1/DSG1/KRT1
BP	GO:0006357	regulation of transcription by RNA polymerase II	80	0.197046	1.65085	0.0247114	0.0247114	0.235854	201	tags=34%, list=23%, signal=29%	DMRTA2/YBX2/FOXJ1/TLX3/IRX6/NR5A1/PRDM13/NKX2-3/ZNF541/SALL3/HIF3A/NOBOX/RIPPLY2/POU3F3/ISL1/POU4F1/STOX1/SHH/SOX21/MLXIPL/WNT1/SOX2/ALX3/INSM1/ZNF157/MYB/RIPPLY3
BP	GO:0006366	transcription by RNA polymerase II	80	0.197046	1.65085	0.0247114	0.0247114	0.235854	201	tags=34%, list=23%, signal=29%	DMRTA2/YBX2/FOXJ1/TLX3/IRX6/NR5A1/PRDM13/NKX2-3/ZNF541/SALL3/HIF3A/NOBOX/RIPPLY2/POU3F3/ISL1/POU4F1/STOX1/SHH/SOX21/MLXIPL/WNT1/SOX2/ALX3/INSM1/ZNF157/MYB/RIPPLY3
BP	GO:0051052	regulation of DNA metabolic process	6	0.599352	1.71644	0.0247615	0.0247615	0.235854	128	tags=67%, list=14%, signal=57%	NPPC/TEX15/EYA2/STOX1
BP	GO:0017144	drug metabolic process	28	0.310481	1.73988	0.0249451	0.0249451	0.236778	575	tags=96%, list=64%, signal=35%	ADH1C/UGT1A7/ALDH1A1/CYP11A1/CYP1B1/CYP2W1/DPEP1/CHIT1/GRIN2A/CYP2A6/SLC44A4/DDC/HAAO/CYP2E1/CBS/NOS2/MT3/FTCD/GATM/GCHFR/NR1I2/FADS2/CYP27A1/CAV1/CSPG4/CYP27B1/NT5E
MF	GO:0003676	nucleic acid binding	77	0.200278	1.65767	0.0251509	0.0251509	0.237905	294	tags=45%, list=33%, signal=33%	DMRTA2/YBX2/FOXJ1/TLX3/IRX6/NR5A1/PRDM13/NKX2-3/SALL3/HIF3A/NOBOX/POU3F3/ISL1/POU4F1/STOX1/ZNF883/SOX21/MLXIPL/SOX2/ALX3/CR2/INSM1/ZNF157/MYB/RBM11/COLEC11/HLF/MSI1/PNMA3/FOXD3/AFF2/FOXA3/AFF3/HMX2/NR3C2
BP	GO:0071156	regulation of cell cycle arrest	4	0.708333	1.68892	0.0257228	0.0257228	0.24215	263	tags=100%, list=29%, signal=71%	POU4F1/MLXIPL/INSM1/NUPR2
BP	GO:0032504	multicellular organism reproduction	40	0.264294	1.69831	0.0257794	0.0257794	0.24215	79	tags=28%, list=9%, signal=26%	YBX2/FOXJ1/NPPC/TEX15/NR5A1/TDRD5/PRSS21/ZNF541/HORMAD1/CCDC155/NOBOX
BP	GO:0048731	system development	229	-0.138739	-1.56699	0.0258653	0.0258653	0.24215	160	tags=24%, list=18%, signal=27%	POU3F1/ANKRD1/LCE1A/TENM2/IL31RA/HOXC11/DLX2/KRT6B/LIPK/NAV3/LCE6A/NEFL/SIK1/GJB2/AREG/MMP13/TLL1/AMTN/CD274/CCBE1/KRTAP2-3/KRT82/VEGFC/IL20/LCE2D/LHX1/RPE65/DSC1/SLITRK6/CNGB1/CSMD3/DSCAM/KLK5/PRR9/LCE1F/WNT7A/GJB6/SLC6A11/DSG1/LCE3D/NGF/EREG/TH/IFNE/SPINK6/LCE3E/KRT75/C1orf68/CDSN/KRT6C/IFNK/KRT1/CASP14/EPGN/FLRT3
BP	GO:0002323	natural killer cell activation involved in immune response	3	-0.773009	-1.62385	0.0263847	0.0263847	0.242853	25	tags=100%, list=3%, signal=98%	IFNE/IFNK
MF	GO:0005132	type I interferon receptor binding	3	-0.773009	-1.62385	0.0263847	0.0263847	0.242853	25	tags=100%, list=3%, signal=98%	IFNE/IFNK
BP	GO:0033139	regulation of peptidyl-serine phosphorylation of STAT protein	3	-0.773009	-1.62385	0.0263847	0.0263847	0.242853	25	tags=100%, list=3%, signal=98%	IFNE/IFNK
BP	GO:0033141	positive regulation of peptidyl-serine phosphorylation of STAT protein	3	-0.773009	-1.62385	0.0263847	0.0263847	0.242853	25	tags=100%, list=3%, signal=98%	IFNE/IFNK
BP	GO:2000273	positive regulation of signaling receptor activity	3	-0.773257	-1.62437	0.0263847	0.0263847	0.242853	29	tags=67%, list=3%, signal=65%	EREG/EPGN
MF	GO:0005524	ATP binding	30	0.294863	1.69874	0.02693	0.02693	0.24704	517	tags=87%, list=58%, signal=38%	MYO3A/ATP13A5/WNK2/PNCK/ERN2/RPS6KA6/NTRK2/CACNA1B/RIMKLA/ABCA3/KCNJ10/SBK1/DNAH11/BLK/STK33/KATNAL2/PKDCC/EPHA10/MYH14/ABCA13/WNK3/BRSK2/DDX25/KSR2/MYO3B/DDX60
BP	GO:0034308	primary alcohol metabolic process	7	0.552986	1.69332	0.0272672	0.0272672	0.248103	159	tags=71%, list=18%, signal=59%	ADH1C/ALDH1A1/CYP11A1/CYP1B1/RBP4
BP	GO:0006457	protein folding	4	0.703829	1.67818	0.027318	0.027318	0.248103	267	tags=100%, list=30%, signal=70%	NPPC/CLGN/PDIA2/DNAJB13
CC	GO:0031514	motile cilium	4	0.703829	1.67818	0.027318	0.027318	0.248103	267	tags=100%, list=30%, signal=70%	MAATS1/DNAH11/TCP11/DNAJB13
MF	GO:0005126	cytokine receptor binding	19	-0.361037	-1.72224	0.0275862	0.0275862	0.249709	372	tags=74%, list=42%, signal=44%	PPBP/IL36G/IFNA1/C10orf99/IL1F10/IL1A/CSF2/CXCL11/VEGFC/IL20/NGF/DEFB4A/IFNE/IFNK
MF	GO:0003824	catalytic activity	161	0.152904	1.60121	0.0279013	0.0279013	0.251728	410	tags=57%, list=46%, signal=38%	MYO3A/GSTA1/ATP13A5/CYP26A1/EPHX3/ADH1C/GLB1L2/WNK2/UGT1A7/PNCK/CHDH/ERN2/RPS6KA6/PRDM13/PRSS21/NTRK2/SULT4A1/ALDH1A1/CP/HS3ST6/EYA2/CHST4/CYP11A1/SOSTDC1/MPPED1/PLA2G2D/MIOX/ENPP5/KEL/B3GALT5/GLS2/UGT1A6/CYP1B1/CYP2W1/HS3ST4/RIMKLA/SHH/PRSS50/MPPED2/PDIA2/ABCA3/NUDT10/DPEP1/CHIT1/CAPN13/CEL/SBK1/CYP26C1/UGT8/PYDC1/ADAM22/DNAH11/RNF165/DPY19L2P1/CDO1/PDZRN4/CYP2A6/CAPN9/CHST8/ALDH3A1/PCYT1B/GSTM2…
CC	GO:0030659	cytoplasmic vesicle membrane	23	-0.330991	-1.71313	0.0280943	0.0280943	0.252635	73	tags=30%, list=8%, signal=29%	DSC1/CXCR1/WNT7A/DSG1/EREG/TH/EPGN
BP	GO:0001816	cytokine production	33	-0.28042	-1.67558	0.0282282	0.0282282	0.253007	308	tags=61%, list=35%, signal=41%	F2RL1/S100A12/IL1F10/SERPINB7/IL1A/CSF2/NOX5/IL1RL1/PDCD1LG2/CARD18/RAET1G/LGALS9C/LGALS9B/NAV3/NLRP10/CD274/CCBE1/FABP4/EREG/PAEP
BP	GO:0035270	endocrine system development	7	0.552025	1.69038	0.0286811	0.0286811	0.256225	184	tags=71%, list=21%, signal=57%	NR5A1/ISL1/SHH/SOX2/INSM1
CC	GO:0031981	nuclear lumen	58	0.220655	1.63972	0.0291927	0.0291927	0.25734	307	tags=50%, list=34%, signal=35%	YBX2/TLX3/NR5A1/ADH1C/INA/RPS6KA6/ZNF541/HORMAD1/HIF3A/EYA2/CCDC155/ISL1/POU4F1/STOX1/MLXIPL/SOX2/INSM1/MYB/RBM11/PNMA3/STAG3/FOXD3/AFF2/NRXN1/FOXA3/AFF3/NR3C2/UCHL1/ARNT2
BP	GO:0031329	regulation of cellular catabolic process	13	0.422071	1.70505	0.0292044	0.0292044	0.25734	521	tags=100%, list=58%, signal=42%	SHH/MLXIPL/WNT1/SVIP/NELL1/CNR1/UCHL1/MGAT3/MT3/DERL3/BRSK2/CAV1/TIMP3
CC	GO:0031410	cytoplasmic vesicle	67	-0.2076	-1.6339	0.0292761	0.0292761	0.25734	103	tags=24%, list=12%, signal=23%	CD274/VEGFC/FOLR3/KRTDAP/DSC1/CXCR1/CNGB1/ARL14/KLK5/WNT7A/DSG1/NGF/EREG/TH/KRT1/EPGN
CC	GO:0097708	intracellular vesicle	67	-0.2076	-1.6339	0.0292761	0.0292761	0.25734	103	tags=24%, list=12%, signal=23%	CD274/VEGFC/FOLR3/KRTDAP/DSC1/CXCR1/CNGB1/ARL14/KLK5/WNT7A/DSG1/NGF/EREG/TH/KRT1/EPGN
BP	GO:0019433	triglyceride catabolic process	4	-0.691441	-1.65171	0.0294648	0.0294648	0.25734	279	tags=100%, list=31%, signal=69%	PNPLA1/FABP5/FABP4
BP	GO:0046461	neutral lipid catabolic process	4	-0.691441	-1.65171	0.0294648	0.0294648	0.25734	279	tags=100%, list=31%, signal=69%	PNPLA1/FABP5/FABP4
BP	GO:0046464	acylglycerol catabolic process	4	-0.691441	-1.65171	0.0294648	0.0294648	0.25734	279	tags=100%, list=31%, signal=69%	PNPLA1/FABP5/FABP4
BP	GO:0002088	lens development in camera-type eye	3	-0.767154	-1.61155	0.0296073	0.0296073	0.257761	211	tags=100%, list=24%, signal=77%	SLITRK6/WNT7A
BP	GO:0048588	developmental cell growth	6	-0.582497	-1.6753	0.0299507	0.0299507	0.259654	53	tags=50%, list=6%, signal=47%	DSCAM/NGF/FLRT3
BP	GO:0045471	response to ethanol	10	0.473624	1.70013	0.03003	0.03003	0.259654	357	tags=90%, list=40%, signal=55%	CLDN3/NPPC/PENK/RBP4/CNR1/GRIN2A/CDO1/CYP2E1/VCAM1
BP	GO:0043367	CD4-positive, alpha-beta T cell differentiation	4	0.692568	1.65133	0.0301097	0.0301097	0.259654	277	tags=100%, list=31%, signal=69%	NKX2-3/PLA2G2D/MYB/CCL19
MF	GO:0005154	epidermal growth factor receptor binding	4	-0.68793	-1.64332	0.0302666	0.0302666	0.260186	119	tags=75%, list=13%, signal=65%	AREG/EREG/EPGN
MF	GO:0030546	signaling receptor activator activity	40	-0.260511	-1.68404	0.0308123	0.0308123	0.263222	119	tags=30%, list=13%, signal=27%	AREG/CXCL11/VEGFC/IL20/WNT7A/NGF/EREG/DEFB4A/IFNE/IFNK/EPGN/FLRT3
MF	GO:0048018	receptor ligand activity	40	-0.260511	-1.68404	0.0308123	0.0308123	0.263222	119	tags=30%, list=13%, signal=27%	AREG/CXCL11/VEGFC/IL20/WNT7A/NGF/EREG/DEFB4A/IFNE/IFNK/EPGN/FLRT3
BP	GO:0046530	photoreceptor cell differentiation	8	-0.522644	-1.70684	0.0310891	0.0310891	0.26476	148	tags=62%, list=17%, signal=53%	DLX2/RPE65/CNGB1/DSCAM/TH
BP	GO:0007586	digestion	11	0.457142	1.70733	0.0313316	0.0313316	0.265996	410	tags=91%, list=46%, signal=50%	MUC4/VIL1/RBP4/PTGER1/CHIT1/CEL/SLC9A4/CAPN9/LCT/WNK3
BP	GO:0031349	positive regulation of defense response	17	-0.366238	-1.66335	0.0314602	0.0314602	0.266261	321	tags=71%, list=36%, signal=46%	RAET1E/F2RL1/S100A12/IL1RL1/RAET1G/MUCL1/KLK7/NLRP10/FABP4/KLK5/EREG/IFNK
BP	GO:0030177	positive regulation of Wnt signaling pathway	6	0.580855	1.66347	0.0322712	0.0322712	0.271708	144	tags=67%, list=16%, signal=56%	WNK2/SFRP4/GPC3/SHH
BP	GO:0060326	cell chemotaxis	14	-0.399247	-1.66674	0.0323025	0.0323025	0.271708	372	tags=79%, list=42%, signal=47%	PPBP/IL36G/C10orf99/F2RL1/S100A12/IL1F10/CCR3/CXCL11/VEGFC/CXCR1/DEFB4A
BP	GO:0005975	carbohydrate metabolic process	21	0.337865	1.67658	0.0325845	0.0325845	0.272589	397	tags=76%, list=45%, signal=43%	GLB1L2/UGT1A7/ALDH1A1/CHST4/MIOX/B3GALT5/UGT1A6/RBP4/MLXIPL/CHIT1/POMC/CHST8/ST6GAL2/ISYNA1/LCT/FBP1
BP	GO:0051606	detection of stimulus	8	-0.519387	-1.69621	0.0326733	0.0326733	0.272589	169	tags=62%, list=19%, signal=51%	FOXA2/OR2L13/RPE65/OR2L2/CNGB1
BP	GO:0065008	regulation of biological quality	166	0.148704	1.56608	0.0327065	0.0327065	0.272589	431	tags=60%, list=48%, signal=38%	NTS/ATP13A5/PTH2R/YBX2/CYP26A1/NPPC/NR5A1/ADH1C/FAM3B/WNK2/UGT1A7/MUC4/CHDH/NKX2-3/ELN/SFRP4/NTRK2/ALDH1A1/CP/IGKC/PCLO/EYA2/CSMD1/CYP11A1/TMSB15A/POU3F3/ISL1/KEL/PPP1R1B/VIL1/IGHG3/CACNA1B/CYP1B1/IGHA1/STOX1/SLC5A5/SHH/SHISA8/RBP4/MLXIPL/PDIA2/GPR27/PTGER1/COMP/CNR1/MYB/CEL/COCH/KCNJ10/CYP26C1/GRIN2A/ADAM22/MS4A1/XKR4/PRND/SLC9A4/GABRB3/NRXN1/POMC/CDO1/KCNA2/KCNH8/FOXA3/CCL19/CHST8/SLITRK5/GSTM2…
BP	GO:0042116	macrophage activation	3	-0.75928	-1.59501	0.0332326	0.0332326	0.276132	218	tags=100%, list=24%, signal=76%	IL1RL1/IL31RA
BP	GO:0009914	hormone transport	14	0.403888	1.68206	0.0336987	0.0336987	0.278313	472	tags=93%, list=53%, signal=44%	FAM3B/PCLO/ISL1/RBP4/GPR27/CNR1/MYB/POMC/BLK/NOS2/HNF1A/BRSK2/DOC2B
BP	GO:0046879	hormone secretion	14	0.403888	1.68206	0.0336987	0.0336987	0.278313	472	tags=93%, list=53%, signal=44%	FAM3B/PCLO/ISL1/RBP4/GPR27/CNR1/MYB/POMC/BLK/NOS2/HNF1A/BRSK2/DOC2B
CC	GO:0012506	vesicle membrane	24	-0.317509	-1.66464	0.0340055	0.0340055	0.279899	73	tags=29%, list=8%, signal=28%	DSC1/CXCR1/WNT7A/DSG1/EREG/TH/EPGN
MF	GO:0030545	receptor regulator activity	41	-0.253188	-1.65358	0.0340955	0.0340955	0.279899	119	tags=29%, list=13%, signal=27%	AREG/CXCL11/VEGFC/IL20/WNT7A/NGF/EREG/DEFB4A/IFNE/IFNK/EPGN/FLRT3
BP	GO:0007129	synapsis	5	0.624577	1.64657	0.0346084	0.0346084	0.281573	338	tags=100%, list=38%, signal=62%	TEX15/HORMAD1/CCDC155/STAG3/SYCP2
BP	GO:0045143	homologous chromosome segregation	5	0.624577	1.64657	0.0346084	0.0346084	0.281573	338	tags=100%, list=38%, signal=62%	TEX15/HORMAD1/CCDC155/STAG3/SYCP2
BP	GO:0070192	chromosome organization involved in meiotic cell cycle	5	0.624577	1.64657	0.0346084	0.0346084	0.281573	338	tags=100%, list=38%, signal=62%	TEX15/HORMAD1/CCDC155/STAG3/SYCP2
BP	GO:0019219	regulation of nucleobase-containing compound metabolic process	107	0.170035	1.57491	0.0354923	0.0354923	0.287907	202	tags=32%, list=23%, signal=28%	DMRTA2/YBX2/FOXJ1/TLX3/IRX6/NPPC/TEX15/NR5A1/ERN2/PRDM13/NKX2-3/SFRP4/ZNF541/SALL3/HIF3A/EYA2/NOBOX/RIPPLY2/POU3F3/ISL1/POU4F1/CYP1B1/STOX1/SHH/SOX21/MLXIPL/WNT1/SOX2/ALX3/INSM1/ZNF157/MYB/RIPPLY3/RBM11
MF	GO:0008146	sulfotransferase activity	6	0.574866	1.64632	0.0357215	0.0357215	0.288057	139	tags=67%, list=16%, signal=57%	SULT4A1/HS3ST6/CHST4/HS3ST4
MF	GO:0016782	transferase activity, transferring sulfur-containing groups	6	0.574866	1.64632	0.0357215	0.0357215	0.288057	139	tags=67%, list=16%, signal=57%	SULT4A1/HS3ST6/CHST4/HS3ST4
BP	GO:0034645	cellular macromolecule biosynthetic process	124	0.162588	1.57959	0.0359887	0.0359887	0.289358	457	tags=64%, list=51%, signal=36%	DMRTA2/YBX2/FOXJ1/TLX3/IRX6/NPPC/NR5A1/MUC4/ERN2/PRDM13/NKX2-3/SFRP4/ZNF541/SALL3/HIF3A/HS3ST6/NOBOX/RIPPLY2/CHST4/POU3F3/ISL1/PPP1R1B/B3GALT5/POU4F1/CYP1B1/STOX1/HS3ST4/SHH/SOX21/MLXIPL/WNT1/SOX2/SVIP/ALX3/INSM1/ZNF157/MYB/RIPPLY3/HLF/PYDC1/DPY19L2P1/FOXD3/AFF2/POMC/NUPR2/FOXA3/AFF3/CCL19/HMX2/CHST8/NR3C2/ST6GAL2/MGAT3/ARNT2/BEND5/TENM1/SPIB/CELA1/GALNT5/ZIC4/TCF15/PXYLP1/PBX1/STRA8/DLX6/MT3/TBX…
MF	GO:0097367	carbohydrate derivative binding	60	0.213881	1.60393	0.0363196	0.0363196	0.291162	215	tags=38%, list=24%, signal=31%	MYO3A/ATP13A5/WNK2/PODXL2/PNCK/ERN2/RPS6KA6/EPYC/NTRK2/PLA2G2D/VIL1/CACNA1B/RIMKLA/SHH/MPPED2/ABCA3/NELL1/DPEP1/CHIT1/COMP/CEL/KCNJ10/SBK1
BP	GO:0048592	eye morphogenesis	7	-0.54079	-1.66596	0.037015	0.037015	0.295007	82	tags=57%, list=9%, signal=52%	LHX1/RPE65/DSCAM/TH
BP	GO:0048593	camera-type eye morphogenesis	7	-0.54079	-1.66596	0.037015	0.037015	0.295007	82	tags=57%, list=9%, signal=52%	LHX1/RPE65/DSCAM/TH
BP	GO:0042981	regulation of apoptotic process	53	0.22332	1.61133	0.0372634	0.0372634	0.295992	199	tags=40%, list=22%, signal=33%	BEX2/SFRP4/NTRK2/ARHGEF26/EYA2/POU3F3/ISL1/VIL1/POU4F1/GLS2/CYP1B1/SHH/VTCN1/WNT1/SOX2/ALX3/DPEP1/COMP/CNR1/BMP3/MYB
BP	GO:0032755	positive regulation of interleukin-6 production	9	-0.48492	-1.6601	0.0373552	0.0373552	0.295992	365	tags=89%, list=41%, signal=53%	IL36G/F2RL1/IL1F10/LGALS9C/LGALS9B/NLRP10/EREG/PAEP
CC	GO:0005783	endoplasmic reticulum	46	0.236481	1.61763	0.0378893	0.0378893	0.299357	408	tags=67%, list=46%, signal=39%	EPHX3/UGT1A7/CP/GPC3/B3GALT5/KCNG3/UGT1A6/CYP2W1/SHH/PRSS50/PENK/CLGN/WNT1/PDIA2/SVIP/GRIN2A/NRXN1/COL19A1/ALDH3A1/GSTM2/COL9A2/RNF183/TENM1/AGR3/MYOC/VCAM1/MRAP2/MZB1/MT3/FTCD/ZDHHC2
BP	GO:0008152	metabolic process	345	0.121605	1.47987	0.0380812	0.0380812	0.299631	309	tags=40%, list=35%, signal=43%	MYO3A/GSTA1/PTH2R/DMRTA2/YBX2/CYP26A1/FOXJ1/TLX3/EPHX3/IRX6/NPPC/TEX15/NR5A1/ADH1C/GLB1L2/WNK2/UGT1A7/MUC4/PNCK/CHDH/ERN2/TDRD5/RPS6KA6/IGHD/PRDM13/PRSS21/NKX2-3/SFRP4/ZNF541/SALL3/NTRK2/HORMAD1/HIF3A/SULT4A1/ALDH1A1/CP/HS3ST6/PI16/EYA2/CCDC155/NOBOX/RIPPLY2/CHST4/ALKAL2/CYP11A1/POU3F3/PLA2G2D/ISL1/MIOX/KEL/PPP1R1B/VIL1/GPC3/B3GALT5/POU4F1/GLS2/UGT1A6/CYP1B1/IGHA1/STOX1/SLC5A5/CYP2W1/HS3ST4/WFDC2…
BP	GO:1903827	regulation of cellular protein localization	12	0.424717	1.64941	0.0381433	0.0381433	0.299631	454	tags=92%, list=51%, signal=46%	VIL1/GPC3/SHH/SVIP/MGAT3/TENM1/PKDCC/MRAP2/WNK3/DERL3/BRSK2
MF	GO:0001786	phosphatidylserine binding	4	-0.668919	-1.59791	0.0384847	0.0384847	0.300525	299	tags=100%, list=34%, signal=67%	GSDMC/GSDMA/RPE65
BP	GO:0071704	organic substance metabolic process	331	0.12269	1.48552	0.0389746	0.0389746	0.300525	309	tags=40%, list=35%, signal=42%	MYO3A/GSTA1/DMRTA2/YBX2/CYP26A1/FOXJ1/TLX3/EPHX3/IRX6/NPPC/TEX15/NR5A1/ADH1C/GLB1L2/WNK2/UGT1A7/MUC4/PNCK/CHDH/ERN2/TDRD5/RPS6KA6/IGHD/PRDM13/PRSS21/NKX2-3/SFRP4/ZNF541/SALL3/NTRK2/HORMAD1/HIF3A/SULT4A1/ALDH1A1/CP/HS3ST6/PI16/EYA2/CCDC155/NOBOX/RIPPLY2/CHST4/ALKAL2/CYP11A1/POU3F3/PLA2G2D/ISL1/MIOX/KEL/PPP1R1B/VIL1/GPC3/B3GALT5/POU4F1/GLS2/UGT1A6/CYP1B1/IGHA1/STOX1/SLC5A5/CYP2W1/HS3ST4/WFDC2/RIMKL…
BP	GO:0035265	organ growth	9	0.479803	1.64449	0.0390234	0.0390234	0.300525	211	tags=67%, list=24%, signal=51%	NPPC/PI16/SHH/RBP4/COMP/COCH
BP	GO:0045840	positive regulation of mitotic nuclear division	3	-0.746994	-1.5692	0.0390735	0.0390735	0.300525	29	tags=100%, list=3%, signal=97%	EREG/EPGN
BP	GO:0051785	positive regulation of nuclear division	3	-0.746994	-1.5692	0.0390735	0.0390735	0.300525	29	tags=100%, list=3%, signal=97%	EREG/EPGN
CC	GO:0031974	membrane-enclosed lumen	101	0.172256	1.56448	0.0391366	0.0391366	0.300525	309	tags=47%, list=35%, signal=34%	YBX2/TLX3/NR5A1/ADH1C/INA/PODXL2/MUC4/RPS6KA6/ZNF541/HORMAD1/HIF3A/CP/EYA2/CCDC155/CYP11A1/ISL1/GPC3/POU4F1/GLS2/STOX1/CYP2W1/SHH/PENK/MLXIPL/WNT1/SOX2/PDIA2/INSM1/OGN/CHIT1/MYB/RBM11/PNMA3/STAG3/FOXD3/AFF2/NRXN1/POMC/FOXA3/AFF3/PRELP/COL19A1/NR3C2/UCHL1/ARNT2/OMD/LEFTY2
CC	GO:0043233	organelle lumen	101	0.172256	1.56448	0.0391366	0.0391366	0.300525	309	tags=47%, list=35%, signal=34%	YBX2/TLX3/NR5A1/ADH1C/INA/PODXL2/MUC4/RPS6KA6/ZNF541/HORMAD1/HIF3A/CP/EYA2/CCDC155/CYP11A1/ISL1/GPC3/POU4F1/GLS2/STOX1/CYP2W1/SHH/PENK/MLXIPL/WNT1/SOX2/PDIA2/INSM1/OGN/CHIT1/MYB/RBM11/PNMA3/STAG3/FOXD3/AFF2/NRXN1/POMC/FOXA3/AFF3/PRELP/COL19A1/NR3C2/UCHL1/ARNT2/OMD/LEFTY2
CC	GO:0070013	intracellular organelle lumen	101	0.172256	1.56448	0.0391366	0.0391366	0.300525	309	tags=47%, list=35%, signal=34%	YBX2/TLX3/NR5A1/ADH1C/INA/PODXL2/MUC4/RPS6KA6/ZNF541/HORMAD1/HIF3A/CP/EYA2/CCDC155/CYP11A1/ISL1/GPC3/POU4F1/GLS2/STOX1/CYP2W1/SHH/PENK/MLXIPL/WNT1/SOX2/PDIA2/INSM1/OGN/CHIT1/MYB/RBM11/PNMA3/STAG3/FOXD3/AFF2/NRXN1/POMC/FOXA3/AFF3/PRELP/COL19A1/NR3C2/UCHL1/ARNT2/OMD/LEFTY2
MF	GO:0016758	transferase activity, transferring hexosyl groups	8	0.504787	1.63294	0.039572	0.039572	0.303018	360	tags=88%, list=40%, signal=53%	UGT1A7/B3GALT5/UGT1A6/UGT8/DPY19L2P1/MGAT3/GALNT5
BP	GO:0044238	primary metabolic process	305	0.12327	1.48174	0.0397573	0.0397573	0.303586	202	tags=28%, list=23%, signal=32%	MYO3A/GSTA1/DMRTA2/YBX2/CYP26A1/FOXJ1/TLX3/EPHX3/IRX6/NPPC/TEX15/NR5A1/ADH1C/GLB1L2/WNK2/UGT1A7/MUC4/PNCK/ERN2/TDRD5/RPS6KA6/PRDM13/PRSS21/NKX2-3/SFRP4/ZNF541/SALL3/NTRK2/HORMAD1/HIF3A/SULT4A1/ALDH1A1/CP/HS3ST6/PI16/EYA2/CCDC155/NOBOX/RIPPLY2/CHST4/ALKAL2/CYP11A1/POU3F3/PLA2G2D/ISL1/MIOX/KEL/PPP1R1B/VIL1/GPC3/B3GALT5/POU4F1/GLS2/UGT1A6/CYP1B1/IGHA1/STOX1/HS3ST4/WFDC2/RIMKLA/SHH/PRSS50/PENK/SOX21/…
BP	GO:0003008	system process	91	0.178354	1.55666	0.0401696	0.0401696	0.305037	326	tags=49%, list=37%, signal=35%	NTS/MYO3A/TLX3/NPPC/UGT1A7/MUC4/EPYC/ELN/NTRK2/PI16/CSMD1/POU3F3/IGKV3-20/KEL/PPP1R1B/VIL1/POU4F1/CACNA1B/CYP1B1/IGHA1/PENK/RBP4/PTGER1/COMP/CNR1/CEL/COCH/KCNJ10/GRM7/GRIN2A/DNAH11/SLC9A4/GABRB3/NPTXR/AFF2/NRXN1/POMC/KCNA2/GSTM2/UCHL1/MGAT3/KCNB2/PNOC/NRXN3/GABRG3
BP	GO:1905114	cell surface receptor signaling pathway involved in cell-cell signaling	20	0.339857	1.64653	0.0401704	0.0401704	0.305037	387	tags=75%, list=43%, signal=43%	WNK2/SFRP4/SOSTDC1/ISL1/GPC3/SHH/WNT1/SOX2/GRIN2A/GABRB3/NRXN1/CELA1/MYOC/PDE6B/CBLN1
BP	GO:0030036	actin cytoskeleton organization	19	0.345434	1.63537	0.0403897	0.0403897	0.305507	113	tags=37%, list=13%, signal=33%	KRT19/FOXJ1/INA/ELN/CCDC155/TMSB15A/VIL1
MF	GO:0000166	nucleotide binding	40	0.248679	1.59797	0.0405675	0.0405675	0.305507	61	tags=22%, list=7%, signal=22%	MYO3A/ATP13A5/WNK2/PNCK/CHDH/ERN2/RPS6KA6/NTRK2/ALDH1A1
MF	GO:1901265	nucleoside phosphate binding	40	0.248679	1.59797	0.0405675	0.0405675	0.305507	61	tags=22%, list=7%, signal=22%	MYO3A/ATP13A5/WNK2/PNCK/CHDH/ERN2/RPS6KA6/NTRK2/ALDH1A1
BP	GO:0032088	negative regulation of NF-kappaB transcription factor activity	3	0.744657	1.56576	0.0408649	0.0408649	0.3069	230	tags=100%, list=26%, signal=74%	FOXJ1/CYP1B1/PYDC1
CC	GO:0043235	receptor complex	19	0.342621	1.62205	0.0416075	0.0416075	0.30891	407	tags=79%, list=46%, signal=44%	NTRK2/SHISA8/CR2/GRM7/GRIN2A/GABRB3/CD79A/GFRA3/SLITRK5/NR3C2/ITGBL1/GABRG3/EPHA10/GPR63/TRBV30
CC	GO:0099512	supramolecular fiber	34	-0.265652	-1.6062	0.0416583	0.0416583	0.30891	182	tags=41%, list=20%, signal=34%	KRT37/MYPN/ANKRD1/KRT6B/NAV3/IGFN1/NEFL/GDPD2/KRTAP2-3/KRT82/KRT75/KRT6C/KRT1/CASP14
BP	GO:0016054	organic acid catabolic process	13	0.405843	1.63949	0.0416918	0.0416918	0.30891	405	tags=85%, list=45%, signal=47%	CYP26A1/GLS2/CNR1/CEL/CYP26C1/CDO1/HAAO/CBS/NOS2/CRABP1/FTCD
BP	GO:0046395	carboxylic acid catabolic process	13	0.405843	1.63949	0.0416918	0.0416918	0.30891	405	tags=85%, list=45%, signal=47%	CYP26A1/GLS2/CNR1/CEL/CYP26C1/CDO1/HAAO/CBS/NOS2/CRABP1/FTCD
BP	GO:0048732	gland development	16	0.369982	1.62943	0.0417173	0.0417173	0.30891	184	tags=50%, list=21%, signal=40%	NR5A1/NKX2-3/SOSTDC1/ISL1/SHH/WNT1/SOX2/INSM1
MF	GO:0005249	voltage-gated potassium channel activity	6	0.565463	1.61939	0.0418104	0.0418104	0.30891	391	tags=100%, list=44%, signal=57%	KCNG3/KCNJ10/KCNA2/KCNH8/KCNB2/KCNH4
BP	GO:0043616	keratinocyte proliferation	3	-0.742407	-1.55956	0.0424975	0.0424975	0.312613	233	tags=100%, list=26%, signal=74%	AREG/EREG
BP	GO:1901565	organonitrogen compound catabolic process	33	0.269778	1.61114	0.0425404	0.0425404	0.312613	575	tags=91%, list=64%, signal=34%	CHDH/GPC3/GLS2/SHH/WNT1/SVIP/NUDT10/NELL1/OGN/CHIT1/GRIN2A/RNF165/CDO1/PRELP/UCHL1/MGAT3/OMD/HAAO/CELA1/CBS/NOS2/FTCD/DERL3/BRSK2/ISG15/CAV1/TIMP3/CSPG4/SERPINE2/NT5E
BP	GO:0050918	positive chemotaxis	4	-0.658784	-1.5737	0.0428944	0.0428944	0.313139	308	tags=100%, list=35%, signal=66%	F3/VEGFC/DEFB4A
BP	GO:1900426	positive regulation of defense response to bacterium	4	-0.658784	-1.5737	0.0428944	0.0428944	0.313139	308	tags=100%, list=35%, signal=66%	KLK7/NLRP10/KLK5
BP	GO:0032613	interleukin-10 production	6	-0.563205	-1.61981	0.0429557	0.0429557	0.313139	394	tags=100%, list=44%, signal=56%	F2RL1/PDCD1LG2/LGALS9C/LGALS9B/CD274
CC	GO:0035770	ribonucleoprotein granule	3	0.738793	1.55343	0.0432454	0.0432454	0.313579	35	tags=67%, list=4%, signal=64%	INA/TDRD5
CC	GO:0036464	cytoplasmic ribonucleoprotein granule	3	0.738793	1.55343	0.0432454	0.0432454	0.313579	35	tags=67%, list=4%, signal=64%	INA/TDRD5
BP	GO:0033002	muscle cell proliferation	9	0.471589	1.61634	0.0442265	0.0442265	0.318697	199	tags=67%, list=22%, signal=52%	NPPC/ELN/SHH/RBP4/OGN/MYB
BP	GO:0042573	retinoic acid metabolic process	7	0.526754	1.61299	0.0442335	0.0442335	0.318697	26	tags=43%, list=3%, signal=42%	CYP26A1/ADH1C/UGT1A7
BP	GO:0071216	cellular response to biotic stimulus	11	-0.435868	-1.63001	0.0443958	0.0443958	0.318697	509	tags=100%, list=57%, signal=43%	IGFBPL1/PPBP/IL36G/IL1F10/IL24/CSF2/PDCD1LG2/ANKRD1/CXCL11/CD274
BP	GO:0072009	nephron epithelium development	8	0.497795	1.61032	0.0444175	0.0444175	0.318697	164	tags=62%, list=18%, signal=51%	FOXJ1/POU3F3/GPC3/SHH/WNT1
BP	GO:0009100	glycoprotein metabolic process	19	0.340449	1.61177	0.0448549	0.0448549	0.320992	545	tags=95%, list=61%, signal=38%	MUC4/HS3ST6/CHST4/B3GALT5/HS3ST4/DPY19L2P1/CCL19/CHST8/ST6GAL2/MGAT3/CELA1/GALNT5/PXYLP1/MT3/DERL3/GALNT6/HS3ST3A1/CSPG4
BP	GO:0001906	cell killing	7	-0.523379	-1.61233	0.0453286	0.0453286	0.323329	321	tags=86%, list=36%, signal=55%	RAET1E/F2RL1/S100A12/SERPINB4/RAET1G/DEFB4A
BP	GO:0048468	cell development	106	0.165843	1.53061	0.0454819	0.0454819	0.323329	332	tags=50%, list=37%, signal=36%	KRT19/DMRTA2/YBX2/FOXJ1/TLX3/CLDN3/NPPC/TDRD5/SALL3/NTRK2/HORMAD1/ARHGEF26/PI16/CCDC155/NOBOX/NEXMIF/ALKAL2/ISL1/KEL/POU4F1/SHH/IGSF10/SOX2/INSM1/COMP/CNR1/BMP3/GPR149/MYB/COCH/KCNJ10/OCA2/CYP26C1/UGT8/IL34/ADAM22/RNF165/DPY19L2P1/SLC9A4/TCP11/GABRB3/NPTXR/NRXN1/CCL19/GFRA3/CAPN9/SLITRK5/UCHL1/LEFTY2/SLC44A4/NRXN3/TENM1/ROBO2
MF	GO:0052689	carboxylic ester hydrolase activity	10	-0.445785	-1.59455	0.0455362	0.0455362	0.323329	327	tags=80%, list=37%, signal=51%	PLA2G4D/LIPG/CA2/PNPLA1/PLA2G4E/PLA2G2F/RPE65/PNLIPRP3
BP	GO:0002366	leukocyte activation involved in immune response	23	-0.311368	-1.61157	0.0459725	0.0459725	0.325581	87	tags=30%, list=10%, signal=28%	FOLR3/DSC1/CXCR1/DSG1/IFNE/IFNK/KRT1
BP	GO:0006807	nitrogen compound metabolic process	283	0.123628	1.46484	0.0463136	0.0463136	0.327149	367	tags=48%, list=41%, signal=41%	MYO3A/GSTA1/DMRTA2/YBX2/FOXJ1/TLX3/IRX6/NPPC/TEX15/NR5A1/WNK2/MUC4/PNCK/CHDH/ERN2/TDRD5/RPS6KA6/PRDM13/PRSS21/NKX2-3/SFRP4/ZNF541/SALL3/NTRK2/HORMAD1/HIF3A/SULT4A1/CP/HS3ST6/PI16/EYA2/CCDC155/NOBOX/RIPPLY2/CHST4/ALKAL2/POU3F3/PLA2G2D/ISL1/KEL/PPP1R1B/VIL1/GPC3/B3GALT5/POU4F1/GLS2/CYP1B1/IGHA1/STOX1/SLC5A5/HS3ST4/WFDC2/RIMKLA/SHH/PRSS50/PENK/SOX21/MLXIPL/WNT1/SOX2/SVIP/ALX3/ABCA3/NUDT10/NELL1/INSM…
BP	GO:0044272	sulfur compound biosynthetic process	8	0.49401	1.59808	0.0464365	0.0464365	0.327172	367	tags=88%, list=41%, signal=52%	GSTA1/OGN/CDO1/PRELP/GSTM2/OMD/CBS
BP	GO:0007049	cell cycle	37	0.252057	1.57204	0.0476382	0.0476382	0.334776	263	tags=49%, list=29%, signal=36%	SPDYC/NPPC/TEX15/BEX2/ERN2/HORMAD1/CCDC155/POU4F1/STOX1/MLXIPL/SOX2/DEUP1/INSM1/MYB/M1AP/STAG3/CCDC8/NUPR2
BP	GO:0043687	post-translational protein modification	6	0.553703	1.58571	0.0483053	0.0483053	0.337959	251	tags=83%, list=28%, signal=60%	HIF3A/CP/GPC3/PENK/CCDC8
CC	GO:0016605	PML body	3	-0.735658	-1.54539	0.0483384	0.0483384	0.337959	239	tags=100%, list=27%, signal=73%	NFE2/TENM2
BP	GO:0090092	regulation of transmembrane receptor protein serine/threonine kinase signaling pathway	13	0.399246	1.61284	0.0487412	0.0487412	0.33898	309	tags=69%, list=35%, signal=46%	SFRP4/SOSTDC1/GPC3/SHH/WNT1/BMP3/RNF165/CRB2/LEFTY2
BP	GO:0097305	response to alcohol	12	0.412084	1.60035	0.0488396	0.0488396	0.33898	357	tags=83%, list=40%, signal=51%	CLDN3/NPPC/PENK/RBP4/CNR1/GRIN2A/CDO1/CCL19/CYP2E1/VCAM1
BP	GO:0051172	negative regulation of nitrogen compound metabolic process	77	0.1864	1.54281	0.0488934	0.0488934	0.33898	263	tags=43%, list=29%, signal=33%	FOXJ1/NPPC/WNK2/ERN2/RPS6KA6/PRDM13/PI16/RIPPLY2/POU3F3/ISL1/PPP1R1B/VIL1/GPC3/POU4F1/WFDC2/SHH/SOX21/MLXIPL/WNT1/SOX2/SVIP/NELL1/INSM1/DPEP1/ZNF157/MYB/RIPPLY3/PYDC1/GRIN2A/LMO3/FOXD3/CRB2/NUPR2
BP	GO:0006887	exocytosis	29	-0.278646	-1.57893	0.0489804	0.0489804	0.33898	493	tags=83%, list=55%, signal=38%	ABCA13/PLAC8/STXBP6/SLCO4C1/BRSK2/DOC2B/SELP/NLGN1/TIMP3/PPBP/PCDH7/F2RL1/S100A12/SERPINB3/FABP5/SYT16/CDA/VEGFC/FOLR3/DSC1/CXCR1/WNT7A/DSG1/KRT1
BP	GO:1901184	regulation of ERBB signaling pathway	5	-0.596514	-1.57322	0.0491998	0.0491998	0.339638	119	tags=100%, list=13%, signal=87%	IFI6/AREG/EREG/EPGN
BP	GO:0043010	camera-type eye development	16	-0.357444	-1.58022	0.0493583	0.0493583	0.339874	82	tags=38%, list=9%, signal=35%	LHX1/RPE65/SLITRK6/DSCAM/WNT7A/TH
BP	GO:0097194	execution phase of apoptosis	3	0.730034	1.53501	0.0495933	0.0495933	0.339962	243	tags=100%, list=27%, signal=73%	ERN2/COLEC11/XKR4
MF	GO:0005198	structural molecule activity	40	-0.244498	-1.58052	0.0496198	0.0496198	0.339962	230	tags=45%, list=26%, signal=35%	COL4A6/LCE1E/CRYBA2/KRT37/CLDN24/LCE1A/KRT6B/NEFL/CLDN17/KRT82/LCE2D/PRR9/LCE1F/LCE3D/LCE3E/KRT75/C1orf68/KRT1
BP	GO:0051090	regulation of DNA-binding transcription factor activity	11	0.432811	1.61645	0.0498092	0.0498092	0.340407	230	tags=64%, list=26%, signal=48%	FOXJ1/SFRP4/POU4F1/CYP1B1/SHH/WNT1/PYDC1
KK	hsa00980	Metabolism of xenobiotics by cytochrome P450	9	0.619479	2.11868	0.00181196	0.00181196	0.0813397	345	tags=100%, list=39%, signal=62%	2938/126/54577/54578/1545/1548/218/2946/1571
KK	hsa05204	Chemical carcinogenesis	9	0.619479	2.11868	0.00181196	0.00181196	0.0813397	345	tags=100%, list=39%, signal=62%	2938/126/54577/54578/1545/1548/218/2946/1571
KK	hsa00982	Drug metabolism - cytochrome P450	8	0.618778	2.01243	0.00344199	0.00344199	0.0813397	345	tags=100%, list=39%, signal=62%	2938/126/54577/54578/1548/218/2946/1571
KK	hsa00053	Ascorbate and aldarate metabolism	3	0.867267	1.83219	0.00378788	0.00378788	0.0813397	121	tags=100%, list=14%, signal=87%	54577/55586/54578
KK	hsa00860	Porphyrin and chlorophyll metabolism	3	0.867267	1.83219	0.00378788	0.00378788	0.0813397	121	tags=100%, list=14%, signal=87%	54577/1356/54578
KK	hsa00140	Steroid hormone biosynthesis	5	0.710715	1.87556	0.00741632	0.00741632	0.132713	123	tags=80%, list=14%, signal=69%	54577/1583/54578/1545
KK	hsa04740	Olfactory transduction	3	-0.829021	-1.76325	0.00941695	0.00941695	0.135946	156	tags=100%, list=17%, signal=83%	26246/1258
KK	hsa04060	Cytokine-cytokine receptor interaction	21	-0.380939	-1.8878	0.0105034	0.0105034	0.135946	372	tags=76%, list=42%, signal=45%	5473/56300/3439/84639/3552/11009/1437/9173/1232/133396/6373/50604/3577/4803/338376/56832
KK	hsa04630	JAK-STAT signaling pathway	6	-0.634436	-1.83595	0.0113954	0.0113954	0.135946	229	tags=83%, list=26%, signal=62%	11009/1437/50604/338376/56832
KK	hsa04750	Inflammatory mediator regulation of TRP channels	5	-0.638106	-1.70275	0.0213445	0.0213445	0.229173	327	tags=100%, list=37%, signal=64%	2150/123745/162514/4803
KK	hsa01100	Metabolic pathways	55	0.225587	1.65629	0.0289064	0.0289064	0.282149	416	tags=67%, list=47%, signal=38%	2938/1592/126/54577/55349/216/1583/26279/55586/10317/27165/54578/284716/1118/1056/340665/7368/1036/1548/64377/218/9468/2946/84620/4248/1644/23498/1571/51477/11227/875/3938/5158/4843/2203/10841/2628
KK	hsa04657	IL-17 signaling pathway	3	-0.75928	-1.61491	0.0322581	0.0322581	0.288625	218	tags=100%, list=24%, signal=76%	4322/1673
KK	hsa04914	Progesterone-mediated oocyte maturation	3	0.737366	1.55776	0.0416667	0.0416667	0.313943	37	tags=67%, list=4%, signal=64%	387778/27330
KK	hsa00830	Retinol metabolism	10	0.446566	1.60252	0.0436951	0.0436951	0.313943	121	tags=50%, list=14%, signal=44%	1592/126/54577/216/54578
KK	hsa05016	Huntington disease	3	0.734533	1.55178	0.0438596	0.0438596	0.313943	239	tags=100%, list=27%, signal=73%	774/3766/8701
KK	hsa04114	Oocyte meiosis	3	0.726659	1.53515	0.0474482	0.0474482	0.315154	246	tags=100%, list=28%, signal=73%	387778/27330/10734
KK	hsa04622	RIG-I-like receptor signaling pathway	4	-0.642236	-1.54512	0.0498994	0.0498994	0.315154	25	tags=100%, list=3%, signal=98%	3439/338376/56832
