# Supplementary material for: Combination of Radiosensitivity Gene Signature and PD-L1 Status Predicts Clinical Outcome of Patients With Locally Advanced Head and Neck Squamous Cell Carcinoma: A Study Based on The Cancer Genome Atlas Dataset
Source: Front Mol Biosci. 2021 Dec 14;8:775562. doi: 10.3389/fmolb.2021.775562 (PMC8712874; doi:10.3389/fmolb.2021.775562)
Supplement: Supplementary file 5 [file Table11.XLSX]

## Sheet: Table S11 compare_means_timer_t
Cell_type	RR & PD-L1-high	Others	p.format
B cell	0.368	0.632	0.0001
Macrophage	0.462	0.538	0.3523
Myeloid dendritic cell	0.473	0.527	0.1496
Neutrophil	0.508	0.492	0.1615
T cell CD4+	0.47	0.53	0.1857
T cell CD8+	0.44	0.56	0.1122
