# Supplementary material for: Combination of Radiosensitivity Gene Signature and PD-L1 Status Predicts Clinical Outcome of Patients With Locally Advanced Head and Neck Squamous Cell Carcinoma: A Study Based on The Cancer Genome Atlas Dataset
Source: Front Mol Biosci. 2021 Dec 14;8:775562. doi: 10.3389/fmolb.2021.775562 (PMC8712874; doi:10.3389/fmolb.2021.775562)
Supplement: Supplementary file 6 [file Table4.XLSX]

## Sheet: Table S4 Group_OS_DEGs_ego_MF
ID	Description	GeneRatio	BgRatio	pvalue	p.adjust	qvalue	geneID	Count
GO:0003823	antigen binding	44/586	160/17696	2.31e-28	2.07e-25	1.76e-25	IGHV3-33/IGHV1-45/IGHV2-26/IGHV3-20/IGKV3-20/IGKV3D-11/IGHG2/IGKC/IGHV2-70D/IGHV3-13/IGHG3/IGHD/IGKV1D-12/IGHG1/IGHV4-28/IGLV6-57/IGLV2-14/IGHV3-73/IGLC2/IGHV3-64/IGLL5/IGLC3/IGKV1-39/IGLV3-27/IGKV1-5/IGKV1-16/IGKV4-1/IGHG4/IGHV1-18/IGKV2-30/IGLC7/IGLV1-51/IGHV3-30/IGKV3-15/IGHV3-7/IGHV2-70/IGHV3-53/IGHV4-34/IGLV3-21/IGHV3-23/IGHV3-11/IGHV1-24/IGHV4-39/IGHA1	44
GO:0034987	immunoglobulin receptor binding	30/586	76/17696	5.98e-25	2.67e-22	2.27e-22	IGHV3-33/IGHV1-45/IGHV2-26/IGHV3-20/IGHG2/IGKC/IGHV2-70D/IGHV3-13/IGHG3/IGHD/IGHG1/IGHV4-28/IGHV3-73/IGLC2/IGHV3-64/IGLL5/IGLC3/IGHG4/IGHV1-18/IGLC7/IGHV3-30/IGHV3-7/IGHV2-70/IGHV3-53/IGHV4-34/IGHV3-23/IGHV3-11/IGHV1-24/IGHV4-39/IGHA1	30
GO:0048018	receptor ligand activity	40/586	482/17696	9.86e-08	2.9e-05	2.47e-05	WNT1/FLRT3/IFNE/NGF/VEGFC/IFNK/IL34/EPGN/LEFTY2/FLRT2/WNT7A/AREG/EREG/PTHLH/NPPC/IL24/CCL25/FGF14/IL20/IFNA1/CXCL11/PNOC/IL1A/POMC/PENK/DEFB4A/CSF2/FAM3B/NTS/OGN/FGF5/SHH/CCL19/MIA/BMP3/IL1F10/C10orf99/IL36G/PPBP/ENDOU	40
GO:0030546	signaling receptor activator activity	40/586	487/17696	1.3e-07	2.9e-05	2.47e-05	WNT1/FLRT3/IFNE/NGF/VEGFC/IFNK/IL34/EPGN/LEFTY2/FLRT2/WNT7A/AREG/EREG/PTHLH/NPPC/IL24/CCL25/FGF14/IL20/IFNA1/CXCL11/PNOC/IL1A/POMC/PENK/DEFB4A/CSF2/FAM3B/NTS/OGN/FGF5/SHH/CCL19/MIA/BMP3/IL1F10/C10orf99/IL36G/PPBP/ENDOU	40
GO:0001972	retinoic acid binding	7/586	19/17696	1.5e-06	0.000268328	0.000228425	CYP27C1/CYP26B1/CYP26C1/FABP5/CYP26A1/UGT1A7/CRABP1	7
GO:0004497	monooxygenase activity	14/586	99/17696	4.65e-06	0.000692994	0.000589939	CYP27C1/CYP27B1/CYP39A1/CYP26B1/TH/CYP26C1/CYP2A6/CYP1B1/CYP11A1/CYP27A1/CYP26A1/CYP2E1/CYP2W1/NOS2	14
GO:0005125	cytokine activity	21/586	220/17696	1.42e-05	0.00164402	0.00139953	WNT1/IFNE/IFNK/IL34/LEFTY2/WNT7A/AREG/IL24/CCL25/IL20/IFNA1/CXCL11/IL1A/CSF2/FAM3B/CCL19/BMP3/IL1F10/C10orf99/IL36G/PPBP	21
GO:0005501	retinoid binding	8/586	35/17696	1.47e-05	0.00164402	0.00139953	CYP27C1/CYP26B1/CYP26C1/FABP5/CYP26A1/RBP4/UGT1A7/CRABP1	8
GO:0019840	isoprenoid binding	8/586	36/17696	1.84e-05	0.00182482	0.00155345	CYP27C1/CYP26B1/CYP26C1/FABP5/CYP26A1/RBP4/UGT1A7/CRABP1	8
GO:0031406	carboxylic acid binding	19/586	193/17696	2.34e-05	0.00209208	0.00178097	GCHFR/CYP27C1/CYP26B1/OXER1/TH/CYP26C1/FABP5/GRM7/FOLR3/CYP26A1/SIGLEC11/HAPLN2/DDC/SELP/FTCD/FABP4/UGT1A7/NOS2/CRABP1	19
GO:0030414	peptidase inhibitor activity	18/586	182/17696	3.59e-05	0.00291521	0.00248169	NGF/SERPINE2/DPEP1/VIL1/SPINK6/TIMP3/PI16/SERPINB7/HMSD/CRB2/GPC3/UMODL1/MT3/SERPINB4/SERPINB3/CARD18/WFDC12/WFDC2	18
GO:0020037	heme binding	15/586	135/17696	4.16e-05	0.0030966	0.0026361	CYP27C1/CYP27B1/CYP39A1/NOX5/CYP26B1/CYP26C1/CYP2A6/CYP1B1/CYP11A1/CYP27A1/CYP26A1/CYP2E1/CBS/CYP2W1/NOS2	15
GO:0005506	iron ion binding	16/586	152/17696	4.54e-05	0.00311888	0.00265506	HAAO/CYP27C1/CYP27B1/CYP39A1/CYP26B1/TH/CYP26C1/CYP2A6/CYP1B1/CYP11A1/CYP27A1/CYP26A1/CDO1/MIOX/CYP2E1/CYP2W1	16
GO:0043177	organic acid binding	19/586	205/17696	5.39e-05	0.00343918	0.00292774	GCHFR/CYP27C1/CYP26B1/OXER1/TH/CYP26C1/FABP5/GRM7/FOLR3/CYP26A1/SIGLEC11/HAPLN2/DDC/SELP/FTCD/FABP4/UGT1A7/NOS2/CRABP1	19
GO:0046906	tetrapyrrole binding	15/586	145/17696	9.49e-05	0.00565877	0.00481725	CYP27C1/CYP27B1/CYP39A1/NOX5/CYP26B1/CYP26C1/CYP2A6/CYP1B1/CYP11A1/CYP27A1/CYP26A1/CYP2E1/CBS/CYP2W1/NOS2	15
GO:0061134	peptidase regulator activity	19/586	219/17696	0.000130257	0.00727809	0.00619576	NGF/CAV1/SERPINE2/DPEP1/VIL1/SPINK6/TIMP3/PI16/SERPINB7/HMSD/CRB2/GPC3/UMODL1/MT3/SERPINB4/SERPINB3/CARD18/WFDC12/WFDC2	19
GO:0008395	steroid hydroxylase activity	7/586	38/17696	0.000217537	0.0114399	0.00973867	CYP39A1/CYP2A6/CYP1B1/CYP11A1/CYP27A1/CYP2E1/CYP2W1	7
GO:0033293	monocarboxylic acid binding	9/586	64/17696	0.000244304	0.0121338	0.0103294	CYP27C1/CYP26B1/OXER1/CYP26C1/FABP5/CYP26A1/FABP4/UGT1A7/CRABP1	9
GO:0016705	oxidoreductase activity, acting on paired donors, with incorporation or reduction of molecular oxygen	15/586	159/17696	0.000265035	0.0124706	0.0106161	CYP27C1/CYP27B1/CYP39A1/CYP26B1/TH/CYP26C1/CYP2A6/CYP1B1/FADS2/CYP11A1/CYP27A1/CYP26A1/CYP2E1/CYP2W1/NOS2	15
GO:0008083	growth factor activity	15/586	163/17696	0.000346815	0.0155026	0.0131972	NGF/VEGFC/IL34/EPGN/LEFTY2/AREG/EREG/FGF14/CSF2/OGN/FGF5/MIA/BMP3/PPBP/ENDOU	15
GO:1901618	organic hydroxy compound transmembrane transporter activity	7/586	44/17696	0.000556369	0.0236854	0.0201631	SLC22A3/SLC16A8/AQP10/SLC6A2/SLC10A6/RBP4/SLCO1A2	7
GO:0004866	endopeptidase inhibitor activity	15/586	175/17696	0.000734103	0.0298313	0.025395	NGF/SERPINE2/DPEP1/VIL1/SPINK6/TIMP3/SERPINB7/HMSD/CRB2/MT3/SERPINB4/SERPINB3/CARD18/WFDC12/WFDC2	15
GO:0061135	endopeptidase regulator activity	15/586	182/17696	0.00109688	0.0426331	0.0362931	NGF/SERPINE2/DPEP1/VIL1/SPINK6/TIMP3/SERPINB7/HMSD/CRB2/MT3/SERPINB4/SERPINB3/CARD18/WFDC12/WFDC2	15
GO:0008467	[heparan sulfate]-glucosamine 3-sulfotransferase 1 activity	3/586	7/17696	0.00114451	0.0426331	0.0362931	HS3ST3A1/HS3ST4/HS3ST6	3
