# Supplementary material for: Combination of Radiosensitivity Gene Signature and PD-L1 Status Predicts Clinical Outcome of Patients With Locally Advanced Head and Neck Squamous Cell Carcinoma: A Study Based on The Cancer Genome Atlas Dataset
Source: Front Mol Biosci. 2021 Dec 14;8:775562. doi: 10.3389/fmolb.2021.775562 (PMC8712874; doi:10.3389/fmolb.2021.775562)
Supplement: Supplementary file 7 [file Table1.XLSX]

## Sheet: Table S1 Group_OS_DEGs
Gene name	logFC	AveExpr	t	P.Value	adj.P.Val	B
WNT1	1.36578	-5.16518	8.73223	2.1e-16	1.15e-11	26.1545
FLRT3	-2.89449	2.70068	-8.30887	3.88e-15	1.07e-10	23.7606
CD274	-1.46333	3.13389	-8.05777	2.1e-14	2.89e-10	22.1219
KHSRPP1	-1.88807	-2.30095	-7.70598	2.13e-13	2.34e-09	19.219
TEX55	1.21165	-5.99567	7.49429	8.31e-13	5.72e-09	18.614
IFNWP19	-2.36704	-0.412844	-7.53783	6.29e-13	4.95e-09	18.5859
CELA1	1.11826	-5.75177	7.42195	1.32e-12	7.78e-09	18.1634
SH2D5	-2.02575	2.69919	-7.35385	2.02e-12	9.28e-09	17.7407
AL035425.1	1.22814	-5.59387	7.28551	3.11e-12	1.14e-08	17.3397
MIR31HG	-2.21776	-0.0254982	-7.3064	2.72e-12	1.07e-08	17.2543
AC080100.1	1.03925	-5.67036	7.26928	3.44e-12	1.18e-08	17.2168
PCDHGC5	-2.35084	-0.0822643	-7.09888	9.89e-12	2.72e-08	16.0472
TTLL11-IT1	-2.11712	-2.25453	-7.10177	9.72e-12	2.72e-08	15.761
PDCD1LG2	-1.28479	1.9915	-6.90222	3.28e-11	6.69e-08	15.0388
TNPO1P3	-1.77542	-3.59015	-6.99362	1.88e-11	4.51e-08	14.9567
HTR7	-1.80924	2.06041	-6.83646	4.87e-11	8.94e-08	14.6783
LINC00707	-2.34775	0.596512	-6.82869	5.11e-11	9.07e-08	14.5683
IFNE	-1.95079	-1.31161	-6.86352	4.14e-11	8.15e-08	14.549
IRS4	1.34853	-5.27613	6.7736	7.1e-11	1.13e-07	14.2971
AC046168.2	1.13651	-5.85538	6.75383	7.99e-11	1.19e-07	14.2333
TMEM154	-1.09159	5.74066	-6.72573	9.44e-11	1.35e-07	14.0331
AC005796.1	1.07298	-5.74829	6.70948	1.04e-10	1.38e-07	13.9824
ADAMTS15	-1.70847	2.83518	-6.69778	1.11e-10	1.43e-07	13.9112
NGF	-1.87041	-0.378022	-6.72303	9.59e-11	1.35e-07	13.8724
AL358334.2	-1.40916	0.474726	-6.7068	1.06e-10	1.38e-07	13.8399
KRT8P14	-1.55634	-4.26964	-6.77125	7.2e-11	1.13e-07	13.6843
AL035425.3	1.53597	-4.99032	6.65741	1.41e-10	1.71e-07	13.5967
LINC02525	1.35432	-5.48352	6.62278	1.73e-10	1.91e-07	13.493
AL049775.1	-1.89482	-1.58628	-6.63041	1.66e-10	1.9e-07	13.2363
PCDHB1	1.0507	-5.85104	6.52947	2.99e-10	2.99e-07	12.972
AP000925.1	-1.51246	-4.43	-6.6267	1.69e-10	1.9e-07	12.9102
AC037450.1	-1.09237	-6.32296	-6.51309	3.29e-10	3.23e-07	12.8734
KRT16P5	-1.93066	-0.327386	-6.4683	4.26e-10	3.84e-07	12.4954
AL596244.1	-1.41957	1.48348	-6.43073	5.29e-10	4.55e-07	12.3907
AC024909.1	-1.32893	-2.30459	-6.47903	4e-10	3.71e-07	12.3091
LNCOG	-1.70453	-2.6412	-6.48056	3.97e-10	3.71e-07	12.3043
MIR193BHG	-1.32232	-0.011066	-6.38956	6.7e-10	5.59e-07	12.0739
PXYLP1	1.10291	3.25553	6.34733	8.52e-10	6.61e-07	11.954
VEGFC	-1.49455	3.50834	-6.32658	9.59e-10	7.28e-07	11.8576
LINC02535	-1.74679	-2.3599	-6.37768	7.17e-10	5.89e-07	11.8013
AL353597.3	1.00469	-5.43197	6.32544	9.65e-10	7.28e-07	11.784
LINC02551	-1.8539	-1.87395	-6.36061	7.9e-10	6.31e-07	11.7701
KRT16P1	-1.72205	0.648428	-6.22747	1.68e-09	1.13e-06	11.2738
IFNK	-2.13635	-4.43804	-6.30194	1.1e-09	8.21e-07	11.2724
AC010735.2	-1.67813	-2.52047	-6.257	1.42e-09	1.03e-06	11.1582
AC004707.1	-1.15256	-4.0766	-6.28007	1.25e-09	9.17e-07	11.1216
SLC31A2	-1.00917	1.87593	-6.19163	2.05e-09	1.29e-06	11.1189
IL34	1.26938	1.85553	6.19295	2.04e-09	1.29e-06	11.067
AC074389.2	1.41606	-5.40676	6.17069	2.31e-09	1.38e-06	11.0243
LINC01998	-2.05835	-3.84875	-6.22757	1.68e-09	1.13e-06	10.918
AC097713.1	1.29903	-5.32815	6.13251	2.86e-09	1.6e-06	10.8116
EPGN	-2.25392	1.44919	-6.10811	3.27e-09	1.73e-06	10.6851
PAEP	-2.14361	-1.11474	-6.13004	2.9e-09	1.61e-06	10.6665
LINC01475	1.45467	-5.07707	6.10843	3.26e-09	1.73e-06	10.6418
GJB2	-1.42395	8.95448	-6.16323	2.41e-09	1.39e-06	10.6165
LEFTY2	1.16078	-5.14252	6.10996	3.24e-09	1.73e-06	10.6126
GCHFR	1.04263	0.996021	6.10567	3.31e-09	1.74e-06	10.5667
LINP1	-1.97237	-0.0530233	-6.07612	3.9e-09	1.95e-06	10.4565
KRT16P4	-1.80229	-0.0144871	-6.07666	3.89e-09	1.95e-06	10.4565
BCL2L2-PABPN1	-1.01583	-0.521358	-6.07773	3.87e-09	1.95e-06	10.3966
RN7SL151P	-1.53629	-5.10969	-6.11809	3.09e-09	1.69e-06	10.3359
MIR4713HG	-1.03418	-1.1036	-6.07144	4.01e-09	1.99e-06	10.3158
HAAO	1.1309	0.997451	6.05381	4.41e-09	2.13e-06	10.2981
AL445490.1	-1.52829	-2.74247	-6.08738	3.67e-09	1.9e-06	10.2737
AL135818.2	-1.31971	-0.524545	-6.03673	4.85e-09	2.3e-06	10.2002
IGKV2-18	1.19648	-5.31718	5.98103	6.58e-09	2.94e-06	9.99193
KRT8P4	-1.5969	-5.58444	-6.02933	5.05e-09	2.34e-06	9.9724
CPA1	1.15841	-5.08525	5.96926	7.02e-09	3.09e-06	9.90797
PSORS1C1	-1.24538	1.10975	-5.9479	7.88e-09	3.36e-06	9.83635
AC130456.2	1.1104	-5.71483	5.9311	8.63e-09	3.63e-06	9.77349
AL391005.1	1.01711	-5.75858	5.92621	8.86e-09	3.7e-06	9.7095
LINC01116	-1.3262	1.31275	-5.91473	9.43e-09	3.88e-06	9.67466
TRPV3	-1.37686	3.0474	-5.89887	1.03e-08	4.13e-06	9.60478
LIVAR	-1.28616	-3.33654	-5.95961	7.39e-09	3.21e-06	9.58442
NLRP3P1	-1.2864	-1.38185	-5.88817	1.09e-08	4.28e-06	9.39019
RGS20	-1.41531	2.54693	-5.85314	1.32e-08	4.99e-06	9.37533
C11orf44	-1.41526	-4.39162	-5.91377	9.48e-09	3.88e-06	9.31387
KRT16P3	-1.65239	0.609991	-5.83978	1.41e-08	5.04e-06	9.28072
TM4SF19-AS1	-1.13631	0.315322	-5.84341	1.39e-08	5.04e-06	9.27558
LINC02454	-1.89007	-1.89922	-5.84503	1.37e-08	5.04e-06	9.16579
SLC6A21P	1.04751	-5.64658	5.79861	1.76e-08	5.85e-06	9.08436
KRT6C	-2.07651	8.21536	-5.84874	1.35e-08	5.04e-06	8.9935
ZBED3-AS1	1.00769	-2.28869	5.84039	1.41e-08	5.04e-06	8.98777
AC005498.3	1.44224	-3.2008	5.84276	1.39e-08	5.04e-06	8.9543
PNLIPRP3	-2.67408	0.404668	-5.76662	2.09e-08	6.57e-06	8.92449
GJB6	-1.7704	6.91801	-5.80578	1.69e-08	5.72e-06	8.9142
FABP5P1	-1.65381	-0.643246	-5.76485	2.11e-08	6.59e-06	8.85064
ZNF860	-1.00805	0.513858	-5.74483	2.34e-08	7.05e-06	8.79354
AMIGO2	-1.17144	4.33251	-5.74558	2.33e-08	7.05e-06	8.79303
LINC02178	-1.8374	-1.07268	-5.74713	2.32e-08	7.04e-06	8.74443
KRT17P8	-1.73257	-4.42714	-5.79095	1.83e-08	5.98e-06	8.7374
FABP5P11	-1.60906	-2.28116	-5.75587	2.21e-08	6.8e-06	8.69055
SVIP	1.35569	1.73358	5.71709	2.71e-08	7.87e-06	8.65176
DDX60	-1.01568	5.77663	-5.69365	3.07e-08	8.72e-06	8.45907
CCDC74A	1.24931	1.00283	5.66344	3.6e-08	1.01e-05	8.35871
THSD1	-1.13539	3.73419	-5.65375	3.79e-08	1.04e-05	8.35394
TMEM92	-1.23166	1.56824	-5.63978	4.07e-08	1.11e-05	8.30681
FGF14-AS2	1.23569	-1.73322	5.69028	3.13e-08	8.83e-06	8.3031
CHDH	1.77484	0.484129	5.65834	3.7e-08	1.02e-05	8.28288
AC110995.1	-1.94196	-2.33285	-5.65654	3.73e-08	1.03e-05	8.22739
BNC1	-1.00431	6.38458	-5.65164	3.83e-08	1.04e-05	8.20438
CXCR1	-1.63525	-0.303651	-5.61733	4.58e-08	1.22e-05	8.1516
ARHGAP4	1.07329	4.3842	5.59808	5.06e-08	1.32e-05	8.09344
AC091182.2	-1.47139	0.0907557	-5.60032	5.01e-08	1.31e-05	8.08303
SOX15	-1.08095	5.48528	-5.60169	4.97e-08	1.31e-05	8.01414
AC005332.7	1.02052	-5.1066	5.59511	5.14e-08	1.32e-05	8.00581
AC105277.1	-1.13679	-0.518674	-5.59134	5.24e-08	1.34e-05	8.00281
KRT8P1	-1.45727	-4.71282	-5.636	4.16e-08	1.12e-05	7.99664
FABP5P7	-1.67985	1.53851	-5.54691	6.6e-08	1.59e-05	7.85581
TM4SF19	-1.38181	1.78266	-5.53616	6.98e-08	1.66e-05	7.80398
F2RL1	-1.11164	5.01807	-5.5505	6.48e-08	1.57e-05	7.78711
KRT16P6	-2.10151	3.65837	-5.53997	6.84e-08	1.63e-05	7.77696
KRT8P19	-1.38875	-5.47123	-5.57519	5.7e-08	1.43e-05	7.77562
NAV3	-1.39023	1.59279	-5.52559	7.37e-08	1.71e-05	7.7525
KRT75	-2.01605	3.92314	-5.53241	7.11e-08	1.68e-05	7.73022
MT2P1	-1.34133	-0.72776	-5.52042	7.57e-08	1.74e-05	7.66153
MYOSLID	-1.23138	1.01455	-5.49706	8.53e-08	1.93e-05	7.60887
GLB1L2	1.88745	1.26879	5.49208	8.75e-08	1.96e-05	7.53552
CPA4	-1.76211	3.78688	-5.48782	8.95e-08	1.99e-05	7.52326
BEX2	1.89059	1.44545	5.48398	9.12e-08	2.01e-05	7.50588
FAM83A-AS1	-1.50038	2.05033	-5.46546	1e-07	2.12e-05	7.46205
IGHV7-34-1	1.07166	-5.36177	5.46229	1.02e-07	2.14e-05	7.42804
C1orf68	-2.03746	-1.44803	-5.47049	9.77e-08	2.11e-05	7.41
KATNAL2	1.1526	-0.0856859	5.46243	1.02e-07	2.14e-05	7.34684
FLRT2	-1.19988	4.60302	-5.45296	1.07e-07	2.2e-05	7.32926
ZBED2	-1.2337	3.79118	-5.43522	1.17e-07	2.37e-05	7.279
IFIT1	-1.26116	5.25168	-5.44779	1.1e-07	2.25e-05	7.26533
KRT82	-1.48983	-3.20136	-5.46022	1.03e-07	2.16e-05	7.24106
AC104123.1	-1.1344	-3.81335	-5.46806	9.9e-08	2.12e-05	7.23478
RAET1G	-1.31302	1.83305	-5.39824	1.41e-07	2.75e-05	7.14332
ELL2P1	-1.09437	-2.9327	-5.42981	1.2e-07	2.42e-05	7.10361
CCR3	-1.28121	-2.60404	-5.41516	1.3e-07	2.59e-05	7.06202
UNGP3	-1.11442	-2.37935	-5.41306	1.31e-07	2.61e-05	7.05939
IL31RA	-1.3698	0.798314	-5.3784	1.56e-07	2.96e-05	7.04504
MLIP-IT1	-1.32182	-2.97025	-5.4052	1.36e-07	2.69e-05	6.99752
ISYNA1	1.12334	4.32945	5.37046	1.62e-07	3.04e-05	6.99336
MMP10	-1.84379	5.0547	-5.38872	1.48e-07	2.84e-05	6.97317
CYP27C1	-1.32018	2.62024	-5.36242	1.69e-07	3.16e-05	6.96374
KRT8P21	-1.62422	-4.44487	-5.40788	1.34e-07	2.67e-05	6.95888
WNT7A	-1.76544	2.01769	-5.35888	1.72e-07	3.18e-05	6.95315
C1orf167	1.12895	-4.79119	5.37774	1.57e-07	2.96e-05	6.93702
PODXL2	1.82012	3.05946	5.35287	1.77e-07	3.21e-05	6.92945
PLEKHG4	1.06991	4.02814	5.34929	1.81e-07	3.24e-05	6.89953
GOLGA7B	-1.40756	3.89663	-5.35528	1.75e-07	3.2e-05	6.88756
CLCA2	-1.14726	8.58472	-5.42945	1.2e-07	2.42e-05	6.88116
AC245041.1	-1.29721	2.04076	-5.34069	1.89e-07	3.34e-05	6.8698
GSDMC	-1.17819	4.97991	-5.35864	1.72e-07	3.18e-05	6.85368
XAF1	-1.05335	3.57323	-5.34117	1.88e-07	3.34e-05	6.83994
MN1	-1.04802	4.59969	-5.34303	1.86e-07	3.33e-05	6.80399
YBX2	2.27398	-0.211032	5.34974	1.8e-07	3.24e-05	6.78769
CYP27B1	-1.07924	2.75977	-5.32405	2.05e-07	3.58e-05	6.78191
LINC02453	1.01913	-3.41292	5.35819	1.73e-07	3.18e-05	6.71349
SPTLC3	-1.42143	2.78729	-5.30438	2.26e-07	3.86e-05	6.68454
LINC01322	-2.12228	-1.26448	-5.29961	2.32e-07	3.92e-05	6.63378
LINC02577	-1.70353	0.0322462	-5.29116	2.42e-07	4.03e-05	6.62856
STXBP5-AS1	-1.00052	-0.355395	-5.28635	2.47e-07	4.09e-05	6.58346
CCBE1	-1.47443	0.273429	-5.26934	2.69e-07	4.25e-05	6.53092
LINC01792	-1.40999	-4.14969	-5.30705	2.23e-07	3.83e-05	6.50862
DLX2	-1.37202	0.0765135	-5.2638	2.77e-07	4.3e-05	6.50029
ELN	1.68213	3.69678	5.26082	2.81e-07	4.35e-05	6.49664
DLX1	-1.19303	0.990192	-5.26012	2.82e-07	4.35e-05	6.49623
TLL1	-1.45773	1.32161	-5.25424	2.9e-07	4.44e-05	6.47043
FABP5P2	-1.50463	-2.00735	-5.27492	2.62e-07	4.2e-05	6.46795
CYP39A1	-1.2819	1.44213	-5.25066	2.95e-07	4.49e-05	6.45381
KLHDC9	1.39791	-0.80304	5.27503	2.62e-07	4.2e-05	6.44548
KRT6B	-1.37463	10.2511	-5.38194	1.53e-07	2.92e-05	6.42117
NOX5	-1.2551	-0.663543	-5.2445	3.05e-07	4.59e-05	6.387
KRT19P2	-1.45181	-4.04164	-5.27834	2.58e-07	4.17e-05	6.38588
AC068594.1	-1.05921	-1.56208	-5.25302	2.92e-07	4.45e-05	6.37888
RSPH6A	1.17755	-5.05912	5.23571	3.18e-07	4.73e-05	6.35674
AREG	-1.43244	4.95087	-5.24696	3.01e-07	4.56e-05	6.31612
ADAM22	1.25514	0.351665	5.22443	3.36e-07	4.94e-05	6.27959
AL358334.3	-1.04827	-4.2547	-5.25705	2.86e-07	4.4e-05	6.27576
CYP26B1	-1.15121	3.88019	-5.22103	3.42e-07	5.01e-05	6.25978
MANCR	-1.48637	-0.635126	-5.2073	3.66e-07	5.26e-05	6.22427
ALKAL2	1.48027	-2.75639	5.24283	3.07e-07	4.61e-05	6.21322
OR2L2	-1.62021	-5.61917	-5.22511	3.35e-07	4.93e-05	6.20418
ZNF385C	1.10369	-0.111194	5.20419	3.72e-07	5.31e-05	6.17183
MYO3A	2.6522	-1.51986	5.20866	3.63e-07	5.24e-05	6.08796
RPSAP44	-1.25581	-4.67915	-5.19733	3.84e-07	5.45e-05	6.0164
ZNF879	1.0132	0.120308	5.16392	4.53e-07	6.17e-05	6.00514
KRT17P2	-1.20703	-1.02911	-5.1519	4.8e-07	6.37e-05	5.95639
LINC02574	-1.16606	-4.28686	-5.17835	4.22e-07	5.92e-05	5.9347
MTRF1LP2	-1.35683	-3.22234	-5.16769	4.44e-07	6.09e-05	5.92933
LINC00941	-1.44037	0.443573	-5.13538	5.2e-07	6.71e-05	5.92411
AC034223.2	-1.79531	-3.48827	-5.16348	4.54e-07	6.17e-05	5.91186
LINC00636	-1.26716	-4.15948	-5.1694	4.41e-07	6.09e-05	5.90065
NFE2	-1.23133	-0.566705	-5.13454	5.22e-07	6.71e-05	5.89603
TM4SF19-TCTEX1D2	-1.23966	-3.25997	-5.16042	4.61e-07	6.23e-05	5.8927
ALX3	1.33592	-4.95551	5.12685	5.42e-07	6.93e-05	5.88056
TUBB8P1	-1.22478	-3.64691	-5.15756	4.67e-07	6.29e-05	5.86442
AC131254.1	-1.21573	-3.94738	-5.15797	4.66e-07	6.29e-05	5.85545
HEPHL1	-1.90032	4.79808	-5.14576	4.95e-07	6.52e-05	5.83697
AC010735.1	-1.28717	-4.79507	-5.15449	4.74e-07	6.35e-05	5.83231
FABP5P10	-1.37714	-3.44803	-5.14376	5e-07	6.53e-05	5.8158
WTAPP1	-1.22775	-1.22416	-5.1089	5.92e-07	7.37e-05	5.75851
NR1I2	1.03016	-4.60519	5.12171	5.56e-07	7.07e-05	5.74656
FAM83A	-1.30255	7.42755	-5.16292	4.55e-07	6.17e-05	5.72059
LAMA3	-1.03535	8.19403	-5.17263	4.34e-07	6.03e-05	5.69806
AC120036.4	1.50929	-3.59615	5.11716	5.69e-07	7.15e-05	5.67303
AC016705.2	1.98449	-3.40713	5.11265	5.81e-07	7.29e-05	5.66692
MYB	1.30971	1.2333	5.06044	7.48e-07	8.84e-05	5.5773
LINC00052	-1.66369	-5.03088	-5.0881	6.55e-07	8.03e-05	5.56593
KRT8P26	-1.58298	-3.26524	-5.08066	6.78e-07	8.25e-05	5.5556
OTX2	1.00131	-5.47733	5.05897	7.53e-07	8.88e-05	5.55266
ZNF157	1.31152	-3.9964	5.08557	6.63e-07	8.11e-05	5.55087
AP000346.2	1.05341	-3.26374	5.08418	6.67e-07	8.14e-05	5.51946
AC022893.2	1.07657	-5.38754	5.04313	8.13e-07	9.38e-05	5.51
CNGB1	-1.66431	2.15614	-5.0459	8.02e-07	9.3e-05	5.50715
LINC01537	-1.25549	-2.31254	-5.06096	7.46e-07	8.83e-05	5.50381
CAV1	-1.01097	7.86826	-5.12301	5.53e-07	7.04e-05	5.50267
CNTNAP3	-1.11364	0.817842	-5.03592	8.42e-07	9.57e-05	5.48067
F3	-1.11203	6.6667	-5.09061	6.47e-07	7.95e-05	5.46498
COLEC11	1.30572	-0.462603	5.04548	8.04e-07	9.3e-05	5.45363
KRT16P2	-1.82862	2.11431	-5.02686	8.79e-07	9.92e-05	5.42032
SERPINE2	-1.07919	6.127	-5.06893	7.18e-07	8.65e-05	5.41341
CDIPTOSP	1.65231	-2.56622	5.05394	7.72e-07	9.05e-05	5.40029
LINC01605	-1.19513	2.34834	-5.01725	9.2e-07	0.00010277	5.37934
AC021683.1	1.38127	-4.29877	5.03524	8.44e-07	9.58e-05	5.36871
TSPAN10	-1.03962	2.49448	-5.00813	9.61e-07	0.000106039	5.33738
GJA1P1	-1.10943	-4.44028	-5.03815	8.33e-07	9.53e-05	5.32899
CGB8	-1.61875	-4.16358	-5.02388	8.91e-07	0.000100374	5.2852
LINC02323	-1.29286	0.210858	-4.99011	1.05e-06	0.000112422	5.27507
KRT8P40	-1.44346	-5.56982	-5.00452	9.78e-07	0.000106621	5.24199
GALNT6	-1.00472	5.69272	-5.02254	8.97e-07	0.000100816	5.23883
OXER1	1.12094	-0.859093	4.99712	1.01e-06	0.000109584	5.23293
AF064858.2	-1.1898	-3.83315	-5.00583	9.72e-07	0.000106167	5.20666
NIPAL4	-1.42845	5.01489	-5.00602	9.71e-07	0.000106167	5.19667
USP2	-1.17929	2.35142	-4.96466	1.18e-06	0.000122981	5.14543
APCDD1L-DT	-1.55601	-0.0584356	-4.95355	1.25e-06	0.000127052	5.11389
AFF3	1.20205	-0.786634	4.96778	1.16e-06	0.000121698	5.10869
IFI6	-1.08008	7.76487	-5.03437	8.48e-07	9.6e-05	5.09941
LIPG	-1.15104	2.65709	-4.95375	1.24e-06	0.000127052	5.08841
AC078820.1	-1.33132	-3.39816	-4.9695	1.16e-06	0.000121169	5.07053
WT1-AS	1.12551	-5.04114	4.94249	1.31e-06	0.000131686	5.05337
CHST8	1.19304	-2.95284	4.97233	1.14e-06	0.000120036	5.05049
SYNPR-AS1	1.31256	-4.87974	4.93938	1.33e-06	0.000132242	5.03164
HIF3A	1.60367	-1.61779	4.95791	1.22e-06	0.000125423	5.02616
LINC01896	1.20918	-5.32627	4.93398	1.37e-06	0.000133805	5.00749
LGALS9B	-1.38127	0.375813	-4.92342	1.44e-06	0.00013732	4.98562
AC021683.3	1.14202	-5.01126	4.92229	1.44e-06	0.000137356	4.97934
PTX4	1.79336	-3.92069	4.94066	1.32e-06	0.000132242	4.96338
LINC01213	-1.38196	-3.9862	-4.9474	1.28e-06	0.000129605	4.96068
NT5E	-1.09956	4.851	-4.94886	1.27e-06	0.000128952	4.9603
ARSI	-1.21214	4.0674	-4.93714	1.35e-06	0.000132877	4.95279
TH	-1.92883	-1.41707	-4.92044	1.46e-06	0.000138057	4.94749
C6orf141	-1.08745	2.47408	-4.92011	1.46e-06	0.000138057	4.94569
RPS27P16	-1.29451	-3.50392	-4.94075	1.32e-06	0.000132242	4.94498
ITGB1-DT	-1.37832	-2.66998	-4.93297	1.37e-06	0.000133805	4.94477
TENM2	-1.36643	6.32063	-4.96437	1.18e-06	0.000122981	4.90566
AC024270.1	-1.1501	-3.33672	-4.92239	1.44e-06	0.000137356	4.87057
PSG9	-1.28821	-4.5648	-4.92478	1.43e-06	0.000137171	4.85576
BX293535.1	1.10802	-3.22769	4.92365	1.44e-06	0.00013732	4.84329
AL590644.1	-1.3657	-2.50638	-4.90702	1.55e-06	0.000144837	4.84141
ARL14	-1.67179	-0.231181	-4.88612	1.71e-06	0.000154782	4.82103
DPEP1	1.31959	-1.60741	4.89786	1.62e-06	0.000149965	4.77974
ADGRF4	-1.0029	4.1371	-4.89626	1.63e-06	0.000150442	4.77262
SPDYC	2.2364	-3.10724	4.89658	1.63e-06	0.000150442	4.75048
EREG	-1.90656	3.12786	-4.88098	1.75e-06	0.00015742	4.73204
KCNJ10	1.28545	-2.26947	4.88076	1.76e-06	0.00015742	4.68632
KRT17P1	-1.15502	0.0106011	-4.85461	1.98e-06	0.000173088	4.68568
AC002401.4	-1.58682	-1.50967	-4.85109	2.02e-06	0.000175673	4.64462
PRKAG2-AS1	1.1029	-1.49086	4.85995	1.93e-06	0.000169638	4.63014
FAM171A1	1.07568	2.92504	4.83305	2.19e-06	0.000187785	4.58446
KRT8P22	-1.2068	-5.19656	-4.82399	2.29e-06	0.00019434	4.45409
KRT17P6	-1.08732	-0.507525	-4.7916	2.66e-06	0.000219594	4.41117
AC006262.2	-1.54207	-3.00731	-4.8069	2.48e-06	0.000207839	4.41061
AC015660.2	1.10335	-4.93354	4.78873	2.69e-06	0.000221261	4.40176
RIPPLY2	1.50818	-4.56762	4.78908	2.69e-06	0.000221238	4.37806
SHISA8	1.37526	-3.68113	4.80657	2.48e-06	0.000207839	4.36894
GATM	1.06046	3.11671	4.77893	2.82e-06	0.000228756	4.3472
TMSB15A	1.47277	-1.4572	4.79134	2.66e-06	0.000219594	4.34106
CD8B2	1.56637	-4.49476	4.77746	2.84e-06	0.000229967	4.33016
SCAT1	-1.16944	-0.131564	-4.77004	2.93e-06	0.000236219	4.32593
CA2	-1.16996	5.51428	-4.81487	2.39e-06	0.000201799	4.31587
AL450322.1	-1.05215	-5.84311	-4.77303	2.89e-06	0.000233328	4.3064
AC134026.1	1.23447	-5.2876	4.76497	3e-06	0.000240028	4.30077
NKX2-4	1.05795	-5.81572	4.78715	2.71e-06	0.000222221	4.27931
SMIM10L2A	1.20461	0.0501967	4.75917	3.08e-06	0.000245804	4.2596
MLIP	-1.21188	0.606522	-4.75221	3.18e-06	0.000251783	4.25223
AC008011.2	-1.26067	-1.01764	-4.74975	3.22e-06	0.000252629	4.22848
NOBOX	1.51697	-4.83365	4.75042	3.21e-06	0.000252218	4.22784
COL17A1	-1.12463	9.52787	-4.88419	1.73e-06	0.000155676	4.20149
PRAL	-1.05337	-2.37476	-4.75142	3.2e-06	0.000251783	4.19336
RNFT2	1.15861	0.4678	4.73109	3.51e-06	0.000270906	4.15335
MIR9-3HG	1.55961	1.51638	4.72534	3.6e-06	0.000275132	4.13928
DEUP1	1.36071	-3.92304	4.74628	3.27e-06	0.000255954	4.13342
TEX29	-1.07361	-1.51478	-4.73012	3.52e-06	0.00027097	4.13226
SELENBP1	1.01714	2.62444	4.72569	3.6e-06	0.000275132	4.13095
AL023754.1	-1.26947	-1.88649	-4.727	3.57e-06	0.0002741	4.11226
KCNH4	1.08224	-2.4363	4.73557	3.44e-06	0.000266916	4.09016
ZDHHC2	1.06529	3.03283	4.71723	3.74e-06	0.000281105	4.08644
LINC00520	-1.35421	-0.235503	-4.71067	3.85e-06	0.000287324	4.07755
LINC01117	-1.12014	-2.35581	-4.72056	3.68e-06	0.000279313	4.06894
PNCK	1.78471	1.39511	4.70815	3.9e-06	0.000289429	4.06592
CCDC155	1.52217	-4.29333	4.71904	3.71e-06	0.000279911	4.063
MIR6772	-1.12014	-4.8202	-4.73116	3.51e-06	0.000270906	4.06181
FAM90A1	1.27048	-1.21183	4.71995	3.69e-06	0.00027955	4.06065
IRX6	1.99623	-1.22828	4.71872	3.71e-06	0.000279911	4.04339
PTPRVP	1.19792	-3.29446	4.72526	3.6e-06	0.000275132	4.032
KRTCAP3	1.30973	3.70757	4.70654	3.92e-06	0.00029038	4.0257
LINC00683	1.31996	-3.78545	4.71847	3.72e-06	0.000279911	4.01386
BEX5	1.39646	-0.792204	4.70549	3.94e-06	0.000290596	4.01226
CYP26C1	1.28151	-4.57046	4.7001	4.04e-06	0.000295766	3.9951
LINC00911	-1.53487	-4.15807	-4.69589	4.12e-06	0.000299149	3.92925
KRT8P6	-1.42009	-5.96008	-4.67962	4.43e-06	0.000315514	3.91812
ABCA3	1.33204	2.49574	4.66935	4.65e-06	0.000327458	3.89961
COL9A2	1.14659	3.18954	4.67107	4.61e-06	0.000325335	3.88918
PTGER1	1.33537	-3.0334	4.68803	4.27e-06	0.000307186	3.88472
FABP5	-1.22247	8.08824	-4.76578	2.99e-06	0.000239579	3.84732
NMUR1	1.07604	-3.34986	4.67328	4.56e-06	0.000322933	3.82352
MFSD4A	1.53042	1.2535	4.64666	5.15e-06	0.000350656	3.81202
RSPH14	1.0939	-2.44769	4.6641	4.76e-06	0.000331922	3.80261
C20orf141	-1.43793	-4.09867	-4.66348	4.77e-06	0.00033201	3.79907
CLDN24	-1.3196	-3.70896	-4.66116	4.82e-06	0.000334041	3.79519
AL355312.1	-1.03279	-3.23812	-4.65403	4.98e-06	0.000342695	3.77387
TRIML2	-1.88793	-2.0196	-4.63759	5.36e-06	0.000362581	3.75442
AC025419.1	-1.16374	-3.29738	-4.64798	5.12e-06	0.000349006	3.75028
SH3TC2	-1.029	0.932067	-4.63191	5.5e-06	0.000368786	3.74725
AC010280.1	1.30777	-4.78563	4.62683	5.63e-06	0.0003741	3.71655
ELAVL2	-1.6471	0.19083	-4.62088	5.78e-06	0.000381016	3.70577
SBK1	1.28228	1.53539	4.61726	5.87e-06	0.000386052	3.69228
RNF223	-1.12773	1.83511	-4.61688	5.88e-06	0.000386052	3.66487
ATP5MC1P6	-1.11988	-2.82829	-4.62266	5.73e-06	0.000379346	3.66123
SLC6A11	-1.78114	2.48869	-4.61696	5.88e-06	0.000386052	3.62995
AC036176.3	-1.0893	-2.82697	-4.61217	6.01e-06	0.000391037	3.61894
EPHX3	2.04142	2.49745	4.60019	6.34e-06	0.000404904	3.61885
SHISA3	1.0474	-4.89528	4.60358	6.24e-06	0.000402073	3.61386
2020-09-03	1.05608	1.13986	4.59736	6.42e-06	0.000407871	3.61095
ACTBL2	-1.36715	-2.98645	-4.60996	6.07e-06	0.000392133	3.61038
SLC22A3	-1.46959	2.00618	-4.60053	6.33e-06	0.000404904	3.5862
PCDH7	-1.10076	5.04108	-4.63602	5.4e-06	0.000364422	3.58026
POU3F1	-1.35644	2.17047	-4.5922	6.57e-06	0.000413385	3.54749
DNAJB13	1.21074	-3.6043	4.60193	6.29e-06	0.000404318	3.54382
HNRNPA1P33	-1.17794	-3.74399	-4.59712	6.43e-06	0.000407871	3.5382
CSMD3	-1.69532	-3.23869	-4.59099	6.61e-06	0.00041515	3.53418
AL354989.2	-1.02715	-3.78363	-4.59047	6.62e-06	0.000415646	3.50876
BEND5	1.14145	-1.08084	4.58112	6.9e-06	0.000429422	3.50819
AL138916.1	-1.41509	-5.3929	-4.58478	6.79e-06	0.000424876	3.50443
DSCAM	-1.73233	-1.50994	-4.57122	7.21e-06	0.000440548	3.49525
AC062015.1	-1.30173	-5.54376	-4.57955	6.95e-06	0.000430206	3.49441
LUARIS	-1.31391	-1.08681	-4.56091	7.55e-06	0.000453403	3.45663
CDSN	-2.05949	-0.477073	-4.55802	7.65e-06	0.000456123	3.45107
STOX1	1.40507	-0.233043	4.5588	7.62e-06	0.000455193	3.43612
RNU1-138P	-1.10978	-4.74212	-4.57299	7.16e-06	0.000438795	3.43289
CHST4	1.50376	-3.62631	4.5717	7.2e-06	0.000440548	3.43163
GPR39	-1.20078	1.41515	-4.55716	7.68e-06	0.000457036	3.42824
KCTD19	1.05259	-3.46736	4.57128	7.21e-06	0.000440548	3.42108
PTHLH	-1.18388	6.65693	-4.629	5.57e-06	0.000372283	3.40758
AP005264.1	-1.3074	-3.06589	-4.55621	7.71e-06	0.000458478	3.39493
LINC01293	-1.24654	-3.05242	-4.55407	7.78e-06	0.000461854	3.38596
KRTAP2-3	-1.48252	-4.37667	-4.55923	7.61e-06	0.000455193	3.38481
AL033384.1	-1.06626	1.49536	-4.54648	8.05e-06	0.000472057	3.38406
ARNT2	1.16233	2.51	4.54469	8.11e-06	0.000474792	3.38239
CSPG4	-1.0587	6.23071	-4.61034	6.06e-06	0.000392133	3.37538
RNF165	1.24938	1.57359	4.53804	8.36e-06	0.000484216	3.36935
HOXC13-AS	-1.42896	0.64335	-4.53806	8.36e-06	0.000484216	3.36342
OR2L13	-1.36442	-5.65909	-4.54166	8.22e-06	0.000479162	3.35076
KRT8P41	-1.16936	-3.69545	-4.54881	7.97e-06	0.000468199	3.34931
TNPO1P2	-1.33102	-4.93145	-4.54439	8.13e-06	0.000474924	3.32606
NPPC	1.93902	-2.8161	4.53669	8.41e-06	0.000486213	3.29132
RPL17-C18orf32	-1.0111	-5.19881	-4.53169	8.59e-06	0.000494485	3.284
IGKV2OR2-1	1.09281	-5.11553	4.51416	9.29e-06	0.00052066	3.27253
HCG4	-1.07512	-0.356055	-4.5125	9.35e-06	0.000522333	3.26769
AL161645.1	1.28715	-4.11538	4.52218	8.96e-06	0.000509307	3.25027
CYP2A6	1.19893	-4.71784	4.51051	9.44e-06	0.000525864	3.24161
SLC5A5	1.39892	-1.97254	4.51972	9.06e-06	0.000513251	3.24158
SLITRK6	-1.62964	2.53943	-4.51934	9.08e-06	0.000513535	3.22544
PDE6B	1.08958	-0.12965	4.50081	9.85e-06	0.000542723	3.21111
OR10Y1P	-1.25994	-4.7315	-4.51304	9.33e-06	0.000522333	3.20092
CLEC2L	2.01358	-2.63626	4.50622	9.62e-06	0.000532329	3.17401
CYP1B1	1.41409	2.99066	4.49524	1.01e-05	0.000551446	3.17291
ATP13A5	2.3282	-1.76891	4.49948	9.91e-06	0.000544809	3.15777
IL1RL1	-1.26201	0.777963	-4.48545	1.05e-05	0.000568702	3.14981
HRASLS5	1.42003	-3.30151	4.49753	9.99e-06	0.000547869	3.13705
ZPLD1	-1.25545	-2.76159	-4.48777	1.04e-05	0.000564523	3.1336
IGHV4OR15-8	1.00153	-5.25023	4.47649	1.1e-05	0.000586882	3.12391
AC113194.1	-1.09162	-4.56598	-4.49294	1.02e-05	0.000556241	3.12106
LGALS9C	-1.32167	0.740213	-4.46979	1.13e-05	0.000600117	3.08685
ARHGEF26	1.5813	1.78663	4.46759	1.14e-05	0.00060534	3.08621
AL049775.3	-1.1201	-4.93721	-4.48139	1.07e-05	0.000576557	3.08019
NR3C2	1.18108	-0.293595	4.46293	1.16e-05	0.000614811	3.0586
FADS2	1.02156	5.48992	4.49775	9.98e-06	0.000547869	3.05325
AC020907.1	1.6453	-1.56752	4.46473	1.15e-05	0.00061176	3.03476
IL24	-1.22744	2.71009	-4.47114	1.12e-05	0.00059776	3.03062
HCAR1	1.48416	-2.78727	4.46356	1.16e-05	0.000613721	3.00879
KRT8P9	-1.14003	-3.48183	-4.45822	1.19e-05	0.000623394	3.00207
AC092111.1	1.02107	-3.27865	4.462	1.17e-05	0.00061613	2.99923
CCDC154	1.15253	-1.69496	4.45475	1.2e-05	0.000629274	2.99894
SHISAL1	-1.11325	2.53243	-4.46018	1.18e-05	0.000619616	2.99689
LINC01341	1.18342	-2.03706	4.45368	1.21e-05	0.00063103	2.9872
PPP2R2C	-1.17516	5.6458	-4.50572	9.64e-06	0.000532743	2.98121
CCL25	1.04666	-4.5178	4.44908	1.23e-05	0.000638376	2.9798
HMGB3P8	-1.1657	-5.36169	-4.45004	1.23e-05	0.000637757	2.97686
AC104046.1	-1.02424	-1.3246	-4.43719	1.3e-05	0.000662046	2.96135
GLS2	1.41939	-1.63352	4.44244	1.27e-05	0.000653383	2.95023
TSPOAP1	1.02249	1.57951	4.42939	1.35e-05	0.000679464	2.93302
LMO3	1.24351	-2.02293	4.43842	1.29e-05	0.00066034	2.92814
AC055736.1	-1.5103	-2.29218	-4.42968	1.34e-05	0.000679212	2.92144
VIL1	1.42484	-3.74611	4.43867	1.29e-05	0.00066034	2.9189
LINC02029	-1.10833	-4.16449	-4.43883	1.29e-05	0.00066034	2.91643
NPTXR	1.2315	2.05251	4.42297	1.38e-05	0.000694973	2.9022
AC034223.1	-1.43238	-4.26273	-4.43191	1.33e-05	0.000674529	2.89271
PBX1	1.09801	4.38982	4.43789	1.3e-05	0.000660904	2.87658
PAQR5	-1.07983	3.59496	-4.44041	1.28e-05	0.000657348	2.86307
IGFN1	-1.39342	-0.399907	-4.40899	1.47e-05	0.000724725	2.85749
ISG15	-1.00425	7.15194	-4.50612	9.62e-06	0.000532329	2.84873
SOX14	1.04111	-5.54749	4.43435	1.32e-05	0.000668646	2.84852
CDA	-1.2975	3.76438	-4.4383	1.29e-05	0.00066034	2.83793
MFAP4	1.22617	3.52144	4.41718	1.42e-05	0.000707919	2.83656
AC010343.3	-1.57661	-2.09178	-4.40561	1.49e-05	0.000732638	2.83238
TEX15	1.93865	-3.63754	4.41222	1.45e-05	0.000717444	2.82953
SAMD12-AS1	1.47142	-3.45723	4.41054	1.46e-05	0.00072202	2.80647
LINC01179	-1.46501	-4.18458	-4.40705	1.48e-05	0.00072907	2.79973
GRM7	1.2802	-4.2041	4.40426	1.5e-05	0.000733332	2.79943
AC009005.1	1.01047	-1.27884	4.39865	1.54e-05	0.000746647	2.79359
AC115522.1	-1.01466	0.267039	-4.38634	1.62e-05	0.000769895	2.76514
MIR3945HG	-1.23467	-1.88126	-4.38775	1.61e-05	0.000767685	2.76344
LINC01204	-1.04426	-5.29209	-4.3932	1.57e-05	0.000758404	2.75593
KRT8P31	-1.00856	-4.79839	-4.39547	1.56e-05	0.000752321	2.74973
KRT8P44	-1.0837	-5.18289	-4.38919	1.6e-05	0.000766229	2.73572
AL356740.3	1.14985	-3.82548	4.38788	1.61e-05	0.000767685	2.72132
LCE3E	-1.99926	1.51412	-4.38532	1.63e-05	0.000770663	2.71791
PTH2R	2.29633	-1.92224	4.38408	1.64e-05	0.000773204	2.71392
PRDM13	1.70946	-3.19972	4.38526	1.63e-05	0.000770663	2.71108
WASIR2	1.04263	-4.49051	4.37552	1.7e-05	0.00079403	2.69556
NUDT10	1.33174	-1.81876	4.37343	1.71e-05	0.000799068	2.68377
FGF14	1.05668	-1.98795	4.36903	1.75e-05	0.000809564	2.66666
LINC00460	-1.45902	-1.02255	-4.3473	1.92e-05	0.000871652	2.61757
LINC01214	-1.56468	-3.43516	-4.34528	1.93e-05	0.000877048	2.57834
LINC01940	-1.1594	-4.91287	-4.34903	1.9e-05	0.000866655	2.57769
CYP11A1	1.47424	-1.87378	4.33967	1.98e-05	0.000893153	2.55387
TLX3	2.07508	-3.89751	4.33114	2.05e-05	0.000915771	2.53997
NUP210	1.03472	5.42995	4.36489	1.78e-05	0.000821319	2.51624
LCE1F	-1.75879	-2.00733	-4.32117	2.14e-05	0.000943253	2.51155
HS3ST3A1	-1.05652	1.76163	-4.33026	2.06e-05	0.000918446	2.50845
CNR1	1.31613	-2.26922	4.32378	2.12e-05	0.000938059	2.48859
MCF2L-AS1	1.53369	-3.26143	4.32626	2.1e-05	0.000929719	2.48858
RPSAP52	-1.27111	-0.60223	-4.30952	2.25e-05	0.000973224	2.47221
PPP4R4	-1.213	1.53124	-4.3187	2.16e-05	0.000950938	2.46865
ELFN2	-1.48934	-0.967263	-4.30398	2.3e-05	0.000990899	2.45135
PLA2G4E-AS1	-1.28791	-1.63212	-4.30487	2.3e-05	0.000987973	2.45062
CYP27A1	1.02128	3.21581	4.31575	2.19e-05	0.000958323	2.44091
AC239799.1	-1.19301	-4.57417	-4.31058	2.24e-05	0.000970355	2.43146
MORN3	1.0425	0.266899	4.29672	2.38e-05	0.00100715	2.42332
WNK2	1.86937	3.00758	4.30166	2.33e-05	0.000996038	2.41098
AL161431.1	-1.71989	3.60782	-4.3332	2.03e-05	0.000912164	2.41082
POU3F3	1.46525	-4.0444	4.29552	2.39e-05	0.00100898	2.38936
AGBL1-AS1	-1.22673	-4.02219	-4.29478	2.4e-05	0.00101135	2.37701
ADAMTS19	1.01923	-5.58943	4.28926	2.45e-05	0.00103052	2.37299
FAM184B	1.05448	-1.3271	4.28728	2.47e-05	0.00103599	2.37069
AC099066.2	-1.0643	-0.434057	-4.28041	2.55e-05	0.00106089	2.36064
AC005863.1	-1.43448	-2.97832	-4.28363	2.51e-05	0.00104894	2.35299
AL136018.1	-1.38409	-1.30204	-4.27513	2.6e-05	0.00108023	2.34064
CILP2	1.17862	0.910635	4.27262	2.63e-05	0.00108573	2.33036
AC018781.1	-1.27946	-1.49467	-4.27239	2.63e-05	0.00108573	2.32876
AP003559.1	-1.00976	-2.19668	-4.2747	2.61e-05	0.00108023	2.32774
PARM1	1.03809	3.37608	4.2876	2.47e-05	0.00103539	2.32438
HRASLS	1.47841	-0.589328	4.27015	2.66e-05	0.00109048	2.31354
RNASE7	-1.39456	3.37966	-4.29667	2.38e-05	0.00100715	2.29035
HS1BP3-IT1	-1.25529	-2.68612	-4.26336	2.74e-05	0.00111178	2.28047
KRT8P10	-1.08982	-4.42432	-4.26841	2.68e-05	0.00109603	2.27481
AL359922.3	-1.10691	-3.70104	-4.26464	2.72e-05	0.00111027	2.26834
CNOT6LP1	-1.29731	-2.12692	-4.25777	2.8e-05	0.00112618	2.26761
AL928742.1	1.25233	-4.21732	4.26257	2.74e-05	0.00111178	2.2659
TSSC2	1.10202	-1.80881	4.2592	2.78e-05	0.00112103	2.25794
IL20	-1.51673	-0.82495	-4.24993	2.89e-05	0.00115014	2.24537
HLA-V	-1.10365	0.64245	-4.25195	2.87e-05	0.0011457	2.23643
SYT16	-1.23055	-2.13895	-4.24213	2.99e-05	0.00117851	2.20865
LINC01018	1.42821	-2.4306	4.24891	2.91e-05	0.0011537	2.20779
AL583785.1	1.09292	-3.52522	4.25008	2.89e-05	0.00115014	2.20488
AL139095.3	-1.06526	-1.40635	-4.23893	3.03e-05	0.00118848	2.20268
AC078923.1	-1.1664	-2.18388	-4.23985	3.02e-05	0.0011857	2.19909
RPS6KA6	1.73399	-2.40149	4.24611	2.94e-05	0.00116149	2.19611
AL512363.1	-1.03171	-0.0215698	-4.23599	3.07e-05	0.00119413	2.18768
HOXC13	-1.22867	2.41997	-4.25508	2.83e-05	0.00113421	2.18361
MYOC	1.11456	-4.90949	4.23178	3.12e-05	0.00120233	2.17695
NDUFB4P11	1.38997	-3.8528	4.24008	3.02e-05	0.0011857	2.17629
LINC01907	-1.0469	-2.96562	-4.23435	3.09e-05	0.00119757	2.16681
OR10V3P	-1.11349	-5.47615	-4.23269	3.11e-05	0.00120058	2.16417
RIMKLA	1.39148	-1.40082	4.23277	3.11e-05	0.00120058	2.16416
KRT17P3	-1.34392	1.70075	-4.23919	3.03e-05	0.00118802	2.15002
HLF	1.27797	1.82613	4.22294	3.24e-05	0.00123454	2.1292
FBP1	1.07633	2.45884	4.22754	3.18e-05	0.00121618	2.12671
IGFL2	-1.43572	1.54683	-4.22888	3.16e-05	0.00121132	2.11482
CASP14	-2.15632	2.79077	-4.24293	2.98e-05	0.00117625	2.09183
LINC02014	1.15628	-2.98832	4.21713	3.32e-05	0.00125143	2.08638
STK33	1.16544	-1.86322	4.2122	3.39e-05	0.00126499	2.08328
SLC16A8	1.04237	-0.998459	4.20865	3.44e-05	0.00127778	2.08261
HMGN2P23	-1.21013	-4.41811	-4.21256	3.38e-05	0.00126442	2.07117
EYA2	1.52282	2.58346	4.20681	3.47e-05	0.00128326	2.05224
SAMD12	1.37622	2.86173	4.20464	3.5e-05	0.0012906	2.03111
AC005064.1	1.17806	-5.05026	4.19299	3.67e-05	0.00133583	2.02265
LINC02657	-1.19278	0.135603	-4.19056	3.71e-05	0.00134582	2.0124
GSDMA	-1.42274	2.22997	-4.20777	3.45e-05	0.00128102	2.00433
DOC2GP	1.10143	-2.54816	4.19261	3.68e-05	0.00133708	2.00238
HOXC11	-1.3707	0.470666	-4.18872	3.74e-05	0.00135346	1.99645
ERN2	1.76563	-1.89645	4.1823	3.84e-05	0.00138363	1.96909
KRT8P23	-1.01063	-4.55825	-4.18296	3.83e-05	0.00138079	1.96187
Z85994.1	-1.15629	-5.12303	-4.18019	3.87e-05	0.0013894	1.95887
EPYC	1.72589	-3.07124	4.17889	3.89e-05	0.00139602	1.94783
IGKV2OR22-3	1.14335	-4.62569	4.1686	4.06e-05	0.00143933	1.9324
DSG1	-1.85697	5.31308	-4.24657	2.94e-05	0.00116089	1.93089
AC008063.2	-1.08043	-5.03496	-4.1721	4e-05	0.00142745	1.92738
SLC30A3	1.1298	-1.31869	4.16559	4.11e-05	0.00145136	1.92029
AL645608.2	1.08718	-4.52169	4.16579	4.11e-05	0.00145112	1.91982
BRSK2	1.03201	-2.02767	4.167	4.09e-05	0.00144754	1.91694
STAG3	1.24451	1.18214	4.1622	4.17e-05	0.00146781	1.91117
MAATS1	1.26209	-2.85129	4.16631	4.1e-05	0.00144892	1.90287
KCNG3	1.42086	-1.92615	4.16098	4.19e-05	0.00147172	1.89365
AC084026.3	-1.15904	-5.19192	-4.16169	4.18e-05	0.00146834	1.89349
MKRN4P	-1.22992	-3.95026	-4.14564	4.46e-05	0.00154999	1.83252
AC100801.1	-1.78743	-2.27672	-4.13803	4.61e-05	0.00158634	1.82642
ALPP	-1.45497	-3.19829	-4.13896	4.59e-05	0.00158172	1.81863
FOXJ1	2.12917	-1.94256	4.13683	4.63e-05	0.00159315	1.80214
INSM1	1.32716	-3.42098	4.1365	4.64e-05	0.00159432	1.79401
CCDC8	1.23815	2.82801	4.14088	4.55e-05	0.00157371	1.7878
SLC22A20P	1.27819	1.8698	4.131	4.74e-05	0.001619	1.78125
RNF157-AS1	1.11355	-3.31789	4.13094	4.74e-05	0.001619	1.77331
C10orf105	1.08355	-3.86157	4.12533	4.85e-05	0.00164852	1.75555
ZNF883	1.38705	-0.951778	4.11484	5.07e-05	0.00170597	1.73828
GPR78	-1.14332	-0.784785	-4.10999	5.17e-05	0.00172771	1.72424
NKX2-3	1.68867	-2.84323	4.11472	5.07e-05	0.00170597	1.71724
PCDHGA10	-1.04147	1.10561	-4.11771	5.01e-05	0.00168939	1.71618
AP002957.1	-1.01279	-3.78472	-4.11229	5.12e-05	0.00171788	1.71278
ANKRD34B	1.51917	-3.32027	4.11316	5.1e-05	0.00171378	1.71143
CD24P4	-1.00314	-3.44531	-4.11056	5.16e-05	0.00172577	1.71019
AKNAD1	-1.15694	-1.6404	-4.10378	5.3e-05	0.00175824	1.70291
PNMA3	1.26142	-1.90337	4.10488	5.28e-05	0.00175489	1.69279
ISM2	1.26746	-2.0058	4.10484	5.28e-05	0.00175489	1.69152
CCDC74B	1.00074	-0.840952	4.09985	5.39e-05	0.00177494	1.68649
MYO16-AS1	-1.21357	-3.00063	-4.09841	5.42e-05	0.00178322	1.67315
LCE1E	-1.23159	-4.37042	-4.10031	5.38e-05	0.00177494	1.6672
AL022721.1	-1.09137	-3.90017	-4.09729	5.44e-05	0.00178924	1.65875
ZNF541	1.66468	-1.47293	4.09386	5.52e-05	0.00180689	1.65586
GSTM2	1.17925	2.1114	4.09141	5.58e-05	0.0018175	1.62554
AL391704.1	-1.16516	-4.53719	-4.08232	5.79e-05	0.0018716	1.60249
IGLV2-28	1.3017	-4.02438	4.07778	5.89e-05	0.00189532	1.59182
FOLR3	-1.51782	-0.627615	-4.0734	6e-05	0.00191353	1.58646
CRYBA2	-1.24649	-3.48655	-4.07371	5.99e-05	0.00191234	1.58006
FOXC2	-1.06132	1.13939	-4.07662	5.92e-05	0.00189979	1.56118
KEL	1.43155	-2.43949	4.069	6.11e-05	0.00193913	1.55822
GPR149	1.31533	-4.91743	4.0612	6.3e-05	0.00199223	1.5457
FOXD3	1.22652	-1.81904	4.05962	6.34e-05	0.00200195	1.5325
IFNA1	-1.03616	-5.25641	-4.05887	6.36e-05	0.00200424	1.52676
PCNPP3	-1.13939	-4.10508	-4.05939	6.35e-05	0.00200231	1.52287
AC002066.1	-1.06418	-3.27927	-4.05738	6.4e-05	0.00201179	1.52286
ENPP5	1.43427	-0.46743	4.05366	6.5e-05	0.00202491	1.52089
LINC01546	-1.08593	-3.71452	-4.05789	6.39e-05	0.00200989	1.5205
CYP26A1	2.24563	-1.45308	4.05472	6.47e-05	0.00202316	1.51365
MPPED2	1.37815	-0.847365	4.04924	6.62e-05	0.00205563	1.50326
AC106875.1	1.12754	-5.20348	4.05809	6.38e-05	0.00200943	1.50023
MGAT3	1.16874	1.44362	4.04887	6.63e-05	0.00205638	1.48667
CNNM1	1.79194	-0.705988	4.0415	6.83e-05	0.0021019	1.47526
CXCL11	-1.43535	2.84831	-4.07421	5.98e-05	0.0019107	1.46293
LONRF2	1.52158	-1.67897	4.03812	6.92e-05	0.00212475	1.45625
LCE3D	-1.85907	3.28526	-4.08198	5.79e-05	0.00187211	1.45147
POPDC3	-1.23166	1.22819	-4.04757	6.66e-05	0.00206368	1.44718
CDO1	1.21158	-1.54061	4.02962	7.16e-05	0.0021794	1.42888
C19orf81	1.1358	-4.31697	4.02936	7.17e-05	0.0021804	1.42464
AC243773.1	-1.07818	-5.44428	-4.02639	7.25e-05	0.00220056	1.41738
AQP10	-1.13381	-2.524	-4.01721	7.53e-05	0.00226085	1.38761
AL359771.1	-1.19997	-1.60206	-4.01527	7.59e-05	0.0022736	1.38419
AC008649.1	1.25675	-4.17949	4.0125	7.67e-05	0.0022915	1.36423
PNOC	1.15717	-1.64133	4.01027	7.74e-05	0.00230635	1.36002
AC005515.1	-1.40104	-2.30786	-4.0034	7.96e-05	0.00235741	1.34092
MROH2A	1.92316	-1.68067	4.00131	8.02e-05	0.00237083	1.32485
ZNF711	1.02982	1.50239	4.00481	7.91e-05	0.00234664	1.32244
KRT16	-1.07774	11.2784	-4.26679	2.7e-05	0.00110271	1.31956
BEND4	1.14902	-4.00527	3.9985	8.11e-05	0.00238993	1.3103
DMRTA2	2.28611	-1.70045	3.99731	8.15e-05	0.00239877	1.30921
RHOXF1-AS1	1.45023	-2.22741	3.99609	8.19e-05	0.00240534	1.30381
MIOX	1.44154	-2.86698	3.99619	8.19e-05	0.00240534	1.29953
AC021683.2	1.21371	-4.02277	3.99377	8.27e-05	0.00241879	1.29536
SPINK6	-1.95096	-0.275907	-3.9958	8.2e-05	0.00240692	1.29311
NPY4R	-1.03293	-4.24591	-3.99377	8.27e-05	0.00241879	1.29151
NSG1	-1.04201	3.85403	-4.04154	6.82e-05	0.0021019	1.28975
C6orf223	1.31114	0.190983	3.98797	8.46e-05	0.00246498	1.28563
MLXIPL	1.36767	-1.18944	3.98436	8.58e-05	0.00248427	1.27147
LCT	1.09633	-4.10113	3.98686	8.5e-05	0.00246599	1.27126
KRT14	-1.18154	12.415	-4.29998	2.34e-05	0.00100145	1.26841
AC005696.4	1.15916	-1.89476	3.9843	8.59e-05	0.00248427	1.26693
LINC01356	-1.14512	-2.59401	-3.983	8.63e-05	0.00249218	1.26672
KRT25	-1.14289	-4.66378	-3.97769	8.82e-05	0.00252795	1.23583
IL1A	-1.1993	4.26407	-4.0364	6.97e-05	0.00213244	1.23483
CLDN3	1.97513	-1.36582	3.97348	8.96e-05	0.0025548	1.22992
SCUBE2	1.00336	1.09641	3.97571	8.89e-05	0.00253876	1.22701
ANKRD20A5P	1.06396	-3.97967	3.97378	8.95e-05	0.00255304	1.22336
TENT5B	-1.01183	4.81297	-4.03972	6.87e-05	0.00211228	1.2132
EN1	-1.31242	1.40702	-3.98447	8.58e-05	0.00248427	1.2068
HTRA4	1.01194	-2.49273	3.96621	9.23e-05	0.00261209	1.19958
AL365226.2	-1.14073	-3.6328	-3.96512	9.27e-05	0.00261945	1.1968
GDPD2	-1.45973	1.47786	-3.98295	8.63e-05	0.00249218	1.19489
LINC01151	-1.09849	-5.33439	-3.9629	9.35e-05	0.00263454	1.19186
DNAH11	1.24946	-0.307249	3.95801	9.53e-05	0.00267934	1.18136
IGLV5-37	1.62715	-3.62846	3.95159	9.78e-05	0.00272826	1.14814
LINC01615	-1.04649	1.06268	-3.96098	9.42e-05	0.00265059	1.14109
PCP2	1.00819	-2.1679	3.94259	0.000101337	0.00279607	1.1204
AC093791.1	-1.4289	-5.47487	-3.94002	0.000102371	0.00281534	1.115
AC099552.4	-1.00272	-5.37225	-3.93805	0.000103174	0.00283178	1.10674
IGSF10	1.37896	-0.153192	3.9367	0.000103725	0.00284089	1.1063
CAPN9	1.19335	-3.33434	3.94011	0.000102334	0.00281534	1.10453
FCAMR	1.06229	-4.49255	3.93204	0.000105651	0.00287682	1.08685
PRND	1.2473	-2.03299	3.93236	0.000105515	0.00287455	1.08519
SLC26A5	1.07683	-3.63226	3.93109	0.000106046	0.00288188	1.07374
AC020659.1	1.1916	-2.63079	3.92937	0.000106769	0.0028958	1.07074
LINC01357	-1.11683	-3.08036	-3.92585	0.00010826	0.00292902	1.06478
AC138904.1	1.22178	-3.21605	3.92465	0.000108776	0.00293866	1.05171
KRT1	-2.14855	5.14266	-4.0173	7.52e-05	0.00226085	1.05085
TCIM	1.01055	3.20238	3.9474	9.94e-05	0.00276054	1.04897
TRBV30	1.06933	-3.67752	3.92257	0.000109669	0.00295264	1.04468
AC106820.4	1.00506	-1.95531	3.91374	0.000113547	0.00301868	1.02256
SIGLEC11	1.14368	-2.84782	3.91342	0.000113691	0.00302105	1.01491
TIMP3	-1.0212	1.87942	-3.93045	0.000106317	0.00288639	0.996087
LINC02434	-1.54451	-4.09421	-3.90345	0.000118234	0.00310577	0.983767
SH3TC2-DT	-1.05168	-3.83729	-3.90056	0.00011958	0.00313665	0.972917
INHBA-AS1	-1.01297	-2.39068	-3.89426	0.000122568	0.00319687	0.958844
RBM11	1.30726	-2.27305	3.89297	0.000123189	0.00320716	0.948313
AC097451.1	-1.48559	-5.57487	-3.8889	0.000125171	0.00324504	0.939721
PRSS50	1.38643	-3.20325	3.89145	0.000123927	0.00321998	0.938811
C15orf56	1.13688	-3.31757	3.89116	0.000124065	0.00322168	0.937414
LHX1-DT	-1.48756	-2.09814	-3.88393	0.000127624	0.00329276	0.923569
GPR27	1.35201	-0.332534	3.88294	0.00012812	0.00329782	0.919714
SALL3	1.66396	-3.92293	3.88191	0.000128639	0.00330855	0.91398
COL4A6	-1.2273	4.22928	-3.94428	0.000100663	0.00278228	0.893103
PRELP	1.19986	3.09555	3.89906	0.000120284	0.00315061	0.885318
NEXMIF	1.49309	-2.57726	3.87323	0.000133071	0.00339983	0.878847
LINC01776	-1.22125	-5.51417	-3.87118	0.000134136	0.00341669	0.878669
DOC2B	1.0168	4.50991	3.91923	0.000111121	0.00296852	0.871165
MIR8071-2	1.14935	-4.12676	3.87027	0.000134612	0.0034249	0.870921
CT62	-1.2647	-2.67188	-3.85497	0.000142875	0.00357907	0.823909
POMC	1.21448	-0.399997	3.85479	0.000142973	0.00357907	0.822676
HPN-AS1	1.08951	-4.38708	3.84236	0.000150038	0.00370771	0.779423
INA	1.82776	-2.02473	3.84078	0.000150958	0.00371878	0.771385
AC008083.1	-1.10879	-3.28292	-3.83665	0.000153391	0.00376186	0.759341
DERL3	1.04543	3.41719	3.863	0.000138478	0.00350217	0.736588
LINC01343	-1.50209	-2.33401	-3.82767	0.000158809	0.00386037	0.731195
GSTA1	2.48889	-1.38668	3.82744	0.000158952	0.00386213	0.728012
GPR63	1.09794	-1.01586	3.82495	0.00016049	0.00388919	0.722121
TTC6	1.41789	-3.20697	3.8224	0.000162077	0.00391388	0.706269
AC010776.2	-1.08689	-5.24441	-3.81921	0.000164084	0.00395526	0.699756
RAET1E	-1.09809	2.42715	-3.85511	0.000142796	0.00357907	0.694865
ALDH1A1	1.54988	3.822	3.85184	0.00014462	0.0036013	0.689993
HAPLN2	1.00518	-4.2246	3.81332	0.00016785	0.00402329	0.679278
FRMPD1	-1.07107	-2.15281	-3.81215	0.000168609	0.00403195	0.67863
PI16	1.53568	-1.1483	3.80843	0.000171041	0.00407317	0.666152
ZNF280B	1.04563	-1.88223	3.80437	0.000173733	0.00410578	0.65142
EPHA10	1.11623	-1.0263	3.80188	0.000175402	0.00413296	0.644091
FENDRR	1.05788	-1.60029	3.80105	0.00017596	0.00413839	0.641031
KRT18P58	-1.00518	-5.93836	-3.80077	0.000176153	0.00413941	0.637193
SYNE4	1.25389	-0.789228	3.79248	0.000181843	0.00424582	0.612101
AFF2	1.22612	-0.673606	3.79238	0.000181915	0.00424582	0.611286
IGHV3-62	1.15302	-4.04094	3.78408	0.000187797	0.0043554	0.580827
GALNT5	1.11201	2.61952	3.80547	0.000173001	0.00409505	0.573425
SLC1A7	1.09712	-2.74841	3.78079	0.000190175	0.00440257	0.56918
NRXN3	1.15009	-0.76281	3.77904	0.000191453	0.00441973	0.566497
AL122058.1	1.07686	-4.14913	3.77506	0.000194384	0.00447146	0.551521
SERPINB7	-1.15811	3.1277	-3.82689	0.000159292	0.00386698	0.550144
VCAM1	1.11421	3.69204	3.81173	0.000168881	0.00403396	0.540004
HNF1A	1.04753	-4.49186	3.76882	0.000199073	0.00455501	0.533116
ELFN1-AS1	1.53585	-2.94244	3.76985	0.000198294	0.00454523	0.532014
PLA2G2D	1.45892	-0.881721	3.76605	0.000201185	0.0045829	0.523784
FMR1NB	-1.11681	-6.3419	-3.84021	0.000151294	0.0037237	0.523571
AP001360.2	1.06319	-5.12597	3.77191	0.000196738	0.00451709	0.523364
PENK	1.38408	-1.55126	3.75716	0.000208119	0.00470357	0.494236
RHBDL3	1.10738	-0.0822872	3.75707	0.000208191	0.00470357	0.487121
SDR9C7	-1.35278	2.49819	-3.79875	0.000177525	0.00416632	0.483901
DPT	1.09036	2.69292	3.78071	0.000190231	0.00440257	0.483546
ADAMTS18	1.08639	-2.38243	3.75331	0.000211188	0.00475372	0.479759
FOXA3	1.20754	-2.59562	3.75199	0.000212254	0.00476991	0.474408
AC136428.1	1.35156	-3.62303	3.7521	0.000212159	0.00476973	0.473879
AC136621.1	-1.27042	-2.36293	-3.74996	0.000213892	0.00479302	0.469944
HMSD	1.09279	-0.887711	3.74833	0.000215221	0.00481252	0.46401
RNF222	-1.3534	0.847052	-3.76874	0.000199134	0.00455501	0.463285
COCH	1.28972	-0.412538	3.74851	0.000215078	0.00481176	0.46252
AC069148.1	1.02797	-3.43689	3.74507	0.000217903	0.0048427	0.449841
2020-12-01	-1.10923	-0.833948	-3.74707	0.000216258	0.00482639	0.445383
SVOPL	1.07498	-2.64182	3.74285	0.000219753	0.00487085	0.444411
SULT4A1	1.55975	-2.92945	3.74175	0.00022067	0.00487938	0.439584
FAM25BP	-1.46568	-2.73451	-3.7401	0.00022205	0.00490202	0.437684
NWD2	-1.2719	-2.49848	-3.73952	0.000222543	0.00490544	0.435537
HPDL	1.02758	0.714443	3.74627	0.000216914	0.0048332	0.435283
DEFB4A	-1.90925	-0.33837	-3.74865	0.000214963	0.00481114	0.427485
CCSER1	1.202	-1.32575	3.73034	0.000230421	0.00502119	0.40544
KCNA2	1.20985	-3.77923	3.73001	0.000230703	0.00502119	0.401545
WDR49	1.31009	-3.19408	3.72998	0.000230732	0.00502119	0.400728
JPH2	-1.11781	1.37544	-3.7535	0.000211039	0.00475231	0.393363
RIPPLY3	1.30798	-1.5196	3.72587	0.000234344	0.00507645	0.390804
GFRA3	1.19738	-1.34195	3.7255	0.000234677	0.00508094	0.389474
ADH1C	1.89663	-2.02935	3.72584	0.000234377	0.00507645	0.389263
AC010327.3	-1.29248	-3.1877	-3.71804	0.000241385	0.0051873	0.364906
FOXD3-AS1	1.06369	-0.976711	3.71559	0.000243627	0.00522541	0.355588
SLC6A2	-1.35403	0.842811	-3.73615	0.000225402	0.00494403	0.351714
AC011604.2	-1.03324	-5.1913	-3.71397	0.000245121	0.00524677	0.350665
SOWAHA	1.04198	-2.37176	3.71163	0.000247287	0.00528538	0.342997
OR7E22P	1.1179	-3.92611	3.71122	0.000247668	0.0052905	0.340568
PNPLA1	-1.19006	-0.254279	-3.7193	0.000240235	0.00517077	0.336462
XKR4	1.24844	-3.59597	3.70346	0.00025502	0.0053962	0.314554
AL136982.5	-1.46463	-1.87561	-3.70247	0.00025597	0.00540799	0.308279
AL356740.1	1.05742	-4.63419	3.70093	0.000257455	0.00542631	0.308057
PHBP16	-1.10481	-5.74334	-3.69598	0.000262292	0.0054889	0.29047
PLPPR5	-1.07098	-3.60318	-3.69145	0.000266787	0.00556153	0.277205
PCLO	1.52647	1.17283	3.70006	0.000258299	0.00543841	0.274605
KRT37	-1.30554	-2.94247	-3.69009	0.000268156	0.00558191	0.273288
LIPK	-1.38865	-0.929886	-3.6922	0.000266037	0.00555248	0.259786
LHX1	-1.538	-1.10196	-3.69148	0.000266758	0.00556153	0.259459
CSF2	-1.23196	-0.159907	-3.68888	0.000269376	0.00560095	0.231389
TMEM211	1.06514	-4.76838	3.67573	0.000282971	0.00577672	0.222775
DDC	1.1386	-3.69386	3.67482	0.000283941	0.00577938	0.221787
IGHJ1	1.12619	-4.20198	3.67427	0.000284521	0.00578905	0.221473
KSR2	1.01433	-1.39604	3.67346	0.000285386	0.0058045	0.218541
FAM3B	1.89393	0.262181	3.67557	0.000283142	0.00577776	0.216791
CLGN	1.37078	-1.48319	3.66612	0.000293317	0.00591943	0.19523
PICSAR	-1.4568	0.0131518	-3.68023	0.00027825	0.00571425	0.192339
AC008663.1	-1.32082	-3.67646	-3.66195	0.000297914	0.00598414	0.181731
TENM3-AS1	-1.10107	-0.0788852	-3.66518	0.000294353	0.00593282	0.151392
PDZRN4	1.20636	-2.30145	3.65064	0.000310736	0.00615637	0.145151
IGLV2-34	1.16764	-3.90942	3.6502	0.000311243	0.00616418	0.143111
CSMD1	1.5103	-1.78184	3.64954	0.00031201	0.00617049	0.141803
OR2L6P	-1.01607	-6.26111	-3.65815	0.000302173	0.00603447	0.141272
AC131097.3	1.10817	-2.67251	3.64903	0.000312605	0.00617425	0.139487
AC008687.6	-1.06719	-5.38276	-3.64803	0.000313761	0.00618444	0.136884
NTS	2.75043	0.130388	3.64763	0.000314237	0.00619002	0.131059
WNK3	1.06462	-0.930686	3.64386	0.000318672	0.00623742	0.119999
MSI1	1.27667	-0.0386822	3.6444	0.000318026	0.00623742	0.11328
DIPK1C	1.39598	-3.26401	3.64101	0.000322051	0.00627886	0.113132
FGFBP2	1.71156	-0.885947	3.63647	0.000327521	0.00636072	0.0977859
SLC10A6	-1.01498	2.18774	-3.67804	0.000280541	0.00573561	0.0938077
DSC1	-1.59014	1.72518	-3.6751	0.000283646	0.00577776	0.0920145
SIK1	-1.42039	0.0381327	-3.64711	0.000314838	0.00619526	0.0803823
AC091804.1	-1.05235	-4.59247	-3.62323	0.000343981	0.00660583	0.0565392
SRP72P1	-1.07208	-3.82787	-3.6152	0.000354341	0.00676936	0.0314517
PYDC1	1.26299	-3.63719	3.60359	0.000369839	0.00697349	-0.00586588
BLK	1.17388	-1.27064	3.60281	0.0003709	0.00698631	-0.0101651
KLK5	-1.73712	4.36759	-3.69935	0.000258985	0.00544645	-0.014112
RBP4	1.37466	-2.23215	3.6007	0.000373788	0.0070263	-0.0146119
AL109918.1	1.08136	1.14639	3.61076	0.000360187	0.00684778	-0.0293176
CREG2	-1.12789	1.08166	-3.62413	0.000342841	0.00659083	-0.0330124
NR5A1	1.92081	-2.80106	3.58773	0.00039203	0.00725526	-0.0559967
OGN	1.31866	-0.799432	3.5888	0.00039049	0.00723649	-0.0577291
HS3ST4	1.39284	-3.53068	3.58598	0.000394555	0.00728973	-0.0615448
DDX25	1.03198	-4.2704	3.58298	0.000398914	0.00735054	-0.0708597
MUC4	1.80584	3.03955	3.6111	0.000359737	0.00684395	-0.0894688
CP	1.54769	1.79648	3.58666	0.000393569	0.00727396	-0.121279
SHANK2	-1.10905	2.75445	-3.62101	0.000346816	0.00664635	-0.136672
CRB2	1.21333	-2.45837	3.55827	0.000436617	0.00788297	-0.148681
CYP2E1	1.12712	0.276805	3.56041	0.000433217	0.00783061	-0.167083
ZFPM2-AS1	-1.20078	0.391591	-3.57337	0.000413195	0.00754176	-0.171099
NLRP10	-1.43199	-1.85381	-3.53994	0.000466716	0.0082705	-0.220009
AL390778.2	1.06404	-4.94046	3.53968	0.000467152	0.00827557	-0.223567
LCE2D	-1.51928	-3.93045	-3.53396	0.000476945	0.00838967	-0.225032
ADRA2B	1.02389	-1.25623	3.53496	0.000475224	0.00837295	-0.226527
GPC3	1.42255	2.09171	3.55776	0.000437434	0.00789389	-0.233076
NELL1	1.33107	-2.86206	3.52593	0.000491015	0.008566	-0.249651
TMEM200C	1.01547	-1.4701	3.52504	0.000492604	0.00858616	-0.256277
ABCA17P	1.26721	-2.28538	3.51996	0.000501732	0.00868145	-0.268631
AC103563.1	1.02299	-4.42544	3.51619	0.000508619	0.00876754	-0.281354
FGF5	-1.16182	-2.72157	-3.51226	0.00051587	0.00884267	-0.296271
MYH14	1.08283	6.70756	3.63577	0.000328376	0.00637509	-0.305751
LINC01964	1.02076	-4.67572	3.5087	0.000522544	0.0089143	-0.309614
CR2	1.33439	-2.29676	3.50104	0.000537149	0.00909225	-0.327323
ODAPH	-1.19698	-2.22748	-3.50047	0.000538253	0.00910729	-0.337612
COLCA1	1.38481	-0.234469	3.50279	0.000533785	0.00906451	-0.337694
TMEM35A	1.05289	-2.23817	3.49677	0.000545467	0.00919298	-0.341038
KLK9	-1.19967	-2.18041	-3.4992	0.000540718	0.00913778	-0.342244
UMODL1	1.13431	-3.21184	3.49573	0.000547501	0.00921563	-0.343094
NEU2	-1.36924	-3.89274	-3.49337	0.000552177	0.00926035	-0.35111
IGLV10-54	1.7374	-1.18879	3.48801	0.000562894	0.00938293	-0.371337
GCOM1	-1.07674	-1.54322	-3.49178	0.000555324	0.00929897	-0.373884
MMP13	-1.43869	4.47699	-3.59334	0.000384043	0.00715594	-0.374923
SFTA1P	-1.14706	-1.79753	-3.4885	0.000561907	0.00936931	-0.380568
AC108865.1	-1.07022	-4.40088	-3.48092	0.000577383	0.00951784	-0.38876
RP1	-1.01021	-3.63449	-3.47608	0.000587469	0.00962646	-0.404399
C4orf51	1.01353	-4.66061	3.47612	0.000587389	0.00962646	-0.409705
AL354766.2	1.2061	-4.16138	3.47295	0.000594088	0.00970891	-0.414503
SHH	1.3902	-2.76028	3.47188	0.000596346	0.00973424	-0.416549
STXBP6	1.05935	-0.111131	3.47845	0.000582502	0.00957354	-0.420144
NEFL	-1.40949	3.77247	-3.55823	0.000436686	0.00788297	-0.433331
DPY19L2P1	1.2454	-3.62126	3.46152	0.000618822	0.0100042	-0.44817
AC010643.1	1.18777	-2.46037	3.45749	0.000627765	0.0101004	-0.461217
DLX6	1.09013	0.358197	3.46849	0.000603629	0.00982266	-0.463104
SOX2	1.36569	4.59866	3.53051	0.000482949	0.00846689	-0.470811
CNTN4	1.02406	-0.848028	3.45464	0.000634164	0.0101654	-0.482081
TCF15	1.11173	-1.56838	3.44303	0.000660898	0.0104896	-0.509895
SFRP4	1.66917	3.21999	3.48714	0.000564659	0.00939529	-0.512837
DMKN	-1.04272	7.20555	-3.62633	0.000340059	0.0065465	-0.516353
TNFRSF17	1.1628	-1.29191	3.43702	0.000675132	0.0106539	-0.530414
NRXN1	1.21805	-2.81309	3.43197	0.000687321	0.0107875	-0.538305
MPPED1	1.45894	-2.79634	3.42565	0.00070287	0.0109566	-0.557375
AC018716.1	-1.05994	-4.28476	-3.42351	0.000708192	0.011027	-0.56384
NTRK2	1.63131	4.94422	3.5054	0.000528782	0.00899125	-0.567834
PRR9	-1.7413	0.135817	-3.45014	0.000644402	0.0102869	-0.570511
IGKV3D-15	1.47179	-1.69072	3.42073	0.000715192	0.011089	-0.575976
PDIA2	1.3625	-2.24374	3.41872	0.000720276	0.0111584	-0.579718
FER1L6	-1.17084	-0.716337	-3.43071	0.000690403	0.0108174	-0.587227
CRCT1	-1.52841	3.13718	-3.4947	0.000549527	0.00922715	-0.599205
HS3ST6	1.5414	-1.5212	3.41215	0.000737156	0.011337	-0.602963
PSG6	-1.0487	-4.96172	-3.41	0.000742779	0.0114075	-0.60517
AL138789.1	-1.34731	-0.834335	-3.42362	0.000707928	0.0110261	-0.6092
SLC39A2	-1.03089	1.99023	-3.45628	0.00063048	0.0101322	-0.629277
FAM92B	1.03275	-3.17525	3.38814	0.000802062	0.0120524	-0.67002
CBLN1	1.08553	-3.567	3.38726	0.000804546	0.0120732	-0.672561
SPATA21	1.04818	-4.5327	3.38773	0.000803225	0.0120603	-0.680012
IGHV3-33	1.57939	1.49191	3.40772	0.000748768	0.0114682	-0.68143
KCNB2	1.15978	-4.08505	3.3835	0.000815201	0.0121678	-0.685907
CD79A	1.22151	2.05736	3.41711	0.000724386	0.0111969	-0.68692
TDRD5	1.74552	-0.979942	3.38416	0.000813318	0.0121507	-0.691997
FAM25C	-1.2291	-3.84691	-3.3784	0.00082989	0.0123325	-0.700977
PLA2G4E	-1.2439	4.31956	-3.48478	0.000569448	0.00944073	-0.715222
ISL1	1.44599	-2.40738	3.3721	0.000848371	0.0125361	-0.719364
AC010478.1	1.17716	-3.82822	3.36853	0.000858995	0.0126422	-0.729146
METTL24	1.01846	-3.34954	3.36443	0.000871376	0.0127746	-0.74066
MT3	1.08072	-3.82902	3.35912	0.00088762	0.0129356	-0.756962
PLA2G2F	-1.36684	0.316263	-3.38943	0.000798452	0.0120178	-0.76035
IGHV7-56	1.04586	-4.31685	3.35457	0.00090179	0.0130901	-0.773385
IGHV1-45	1.36253	-2.75238	3.3465	0.000927411	0.0133529	-0.794643
AC084783.1	-1.02315	-3.04747	-3.34186	0.000942488	0.0135027	-0.813959
CD19	1.04424	-0.87931	3.34249	0.00094041	0.0134935	-0.82375
ITGBL1	1.16015	1.24114	3.3557	0.000898263	0.0130527	-0.844227
CCL19	1.20161	1.95194	3.35617	0.000896793	0.0130347	-0.873145
NKX3-2	1.00006	-1.21715	3.32393	0.00100279	0.0140954	-0.874764
CBS	1.10261	-2.02354	3.31359	0.00103918	0.0144665	-0.896394
VWDE	1.3317	-2.72439	3.30905	0.00105553	0.0146065	-0.905248
PKDCC	1.12897	0.997542	3.33191	0.000975505	0.0138396	-0.90717
C20orf197	-1.20251	-1.37781	-3.31869	0.00102107	0.0142759	-0.911871
FOXA2	-1.32884	-2.84434	-3.30821	0.00105859	0.0146279	-0.917683
SNX31	1.20029	-0.964672	3.30899	0.00105573	0.0146065	-0.921372
IGHJ2	1.25681	-2.84117	3.29877	0.00109347	0.0149613	-0.935095
LMX1B	-1.12002	0.362615	-3.32981	0.000982603	0.0138983	-0.941505
GRIN2A	1.26173	-1.89336	3.29713	0.00109964	0.0150158	-0.945265
FAM189A1	1.01382	-2.07352	3.29602	0.00110382	0.0150542	-0.948082
HMX2	1.19521	-4.27995	3.29414	0.00111097	0.0151181	-0.954337
SELP	1.01521	1.15214	3.31675	0.00102792	0.0143491	-0.962168
TRIML1	-1.17677	-3.45545	-3.28972	0.0011279	0.0152729	-0.965652
ANKRD36BP2	1.05877	-0.743462	3.28688	0.00113892	0.0153737	-0.99199
KCNH8	1.20792	-3.07223	3.27768	0.00117528	0.0157163	-0.996034
NLGN1	1.01213	-2.47012	3.27831	0.00117278	0.0156954	-0.997119
TPTEP1	1.09663	0.205661	3.28781	0.00113532	0.0153545	-1.01264
UCHL1	1.17222	3.42275	3.336	0.000961796	0.013694	-1.02274
FRMD1	1.02878	-4.33748	3.26878	0.00121149	0.0160265	-1.02691
RPE65	-1.5749	-0.710055	-3.28728	0.00113737	0.0153673	-1.03579
SERPINB4	-1.2962	3.70162	-3.36889	0.000857919	0.0126319	-1.03879
IGKV3OR2-268	1.16746	-2.43146	3.26336	0.00123406	0.0162484	-1.04029
IGHV2-26	1.65361	-0.187695	3.26969	0.00120774	0.0159884	-1.04758
IGHV3-20	1.46447	-1.74516	3.26122	0.00124307	0.0163188	-1.0507
IGKV3-20	1.45899	4.7678	3.35166	0.000910948	0.0131835	-1.05361
TCAM1P	1.44742	-2.0652	3.25736	0.00125948	0.0164831	-1.05932
KANK4	-1.19017	0.822367	-3.29806	0.00109613	0.0149902	-1.06333
FTCD	1.0712	-3.16346	3.25351	0.00127604	0.0166577	-1.06589
SLC9A4	1.24263	-2.77741	3.25174	0.00128372	0.0167249	-1.07201
MYOM3	-1.00253	2.72229	-3.32876	0.00098617	0.0139329	-1.0797
ENPP6	1.05129	-2.26935	3.24906	0.00129546	0.016834	-1.08335
PRR18	1.03515	-4.46396	3.25019	0.00129051	0.0167974	-1.08422
AC019171.1	1.04405	-3.2316	3.2448	0.00131431	0.0169787	-1.09088
IGKV2-24	1.55153	0.199403	3.25752	0.0012588	0.0164821	-1.09437
IGKV3D-11	1.39112	-1.42731	3.24316	0.0013216	0.0170449	-1.10701
PRRG3	1.0902	-1.75631	3.24225	0.00132569	0.0170841	-1.10778
PCDH19	1.41035	0.336944	3.25535	0.0012681	0.0165684	-1.10797
SYCP2	1.13327	0.798877	3.26186	0.00124039	0.0162913	-1.11045
IGHG2	1.49298	7.43653	3.4077	0.00074882	0.0114682	-1.11166
LCE6A	-1.39406	-4.32852	-3.23707	0.00134913	0.0172835	-1.11508
IGKC	1.54244	8.92906	3.4558	0.000631551	0.0101435	-1.11528
TMEM238L	-1.17324	-3.04143	-3.23723	0.00134838	0.0172835	-1.1223
FABP4	-1.54121	1.97364	-3.29902	0.00109251	0.0149594	-1.14004
M1AP	1.3089	-1.1451	3.23246	0.00137027	0.0174594	-1.14263
WSCD2	1.33306	-1.91689	3.22364	0.00141167	0.0178434	-1.15865
TCERG1L	1.20733	-2.83707	3.22018	0.00142819	0.0179692	-1.16254
SOX21	1.38045	1.94682	3.25866	0.00125395	0.0164264	-1.16723
BPIFC	-1.3598	-0.570506	-3.22993	0.00138206	0.0175654	-1.2073
AL078590.2	-1.05234	0.699524	-3.24711	0.00130406	0.016893	-1.20746
IGHV2-70D	1.53931	-1.72188	3.20617	0.00149703	0.0185806	-1.20965
CRTAC1	1.05701	-0.226654	3.21524	0.00145213	0.0181908	-1.21483
SLC44A4	1.1529	0.87205	3.22569	0.00140193	0.0177554	-1.22007
KRT19	2.29875	6.82948	3.34038	0.000947328	0.0135335	-1.22283
KLK7	-1.39163	4.9173	-3.34503	0.000932156	0.0133967	-1.22753
IGHV3-13	1.43375	-1.16423	3.1954	0.00155204	0.0190444	-1.24827
FAM25A	-1.49345	1.59234	-3.24962	0.00129302	0.0168142	-1.26526
POU4F1	1.42155	-2.88577	3.18136	0.00162652	0.0197199	-1.27253
ACP7	-1.08608	1.35636	-3.23499	0.00135865	0.0173601	-1.28376
DLGAP1	1.03582	-1.05825	3.18391	0.00161273	0.0195883	-1.28668
PLAC8	1.06249	1.96607	3.21881	0.00143477	0.0180314	-1.29703
IGHG3	1.4204	6.63331	3.32579	0.000996371	0.0140285	-1.29843
KLK8	-1.2232	4.21934	-3.29722	0.0010993	0.015015	-1.30597
IGFBPL1	1.04302	-3.51873	3.16677	0.00170741	0.02041	-1.31266
NPW	1.0251	-0.378768	3.17135	0.00168164	0.020198	-1.33842
UGT1A7	1.83129	-1.51355	3.15671	0.00176533	0.02088	-1.35107
PRSS21	1.69791	0.861907	3.17507	0.00166092	0.0200234	-1.35546
CYP2W1	1.39427	-0.436272	3.1622	0.00173349	0.0206226	-1.35824
SLITRK5	1.19021	-2.59099	3.15134	0.001797	0.021168	-1.35907
COL19A1	1.19898	-3.28223	3.14569	0.00183087	0.02146	-1.37201
IGHD	1.71529	0.722805	3.16518	0.00171643	0.0204818	-1.37832
IGKV1D-12	1.16238	-3.66268	3.14181	0.00185448	0.0216368	-1.38329
IGHG1	1.53748	9.84184	3.40854	0.000746611	0.011444	-1.38417
KRTDAP	-1.58087	5.64836	-3.32047	0.0010148	0.0141953	-1.38645
OMD	1.16138	0.45197	3.15919	0.0017509	0.0207806	-1.39855
IGHV4-28	1.38972	-0.558522	3.14687	0.00182376	0.0214054	-1.39877
MS4A1	1.24912	-0.489109	3.14434	0.00183905	0.0215114	-1.4096
CACNA1B	1.41989	-0.245384	3.14565	0.00183115	0.02146	-1.41028
OCA2	1.28498	-1.77233	3.13462	0.00189901	0.022007	-1.41378
IGKV3-11	1.39002	4.82087	3.2364	0.00135217	0.0173134	-1.41885
B3GALT5	1.42208	-0.93957	3.13324	0.00190762	0.0220789	-1.42938
IGHV1-2	1.72137	1.69151	3.16007	0.00174581	0.0207377	-1.43412
IGLV6-57	1.48375	2.33269	3.17404	0.00166664	0.0200636	-1.43492
AC009264.1	1.34317	-2.92528	3.11443	0.00202924	0.0231508	-1.45988
IGLV2-14	1.49778	3.50896	3.18852	0.00158809	0.0193917	-1.46422
IGHV3-38	1.07308	-3.54357	3.10598	0.00208618	0.0235642	-1.48222
SERPINB3	-1.16634	5.40288	-3.27489	0.00118656	0.0157991	-1.48269
MIA	1.06216	-3.23573	3.10425	0.00209803	0.0236369	-1.48723
PCYT1B	1.18181	-0.843991	3.10574	0.00208779	0.0235746	-1.51159
CEL	1.29326	0.972428	3.12166	0.00198169	0.0227119	-1.52447
IGLV2-18	1.39067	-1.25015	3.09635	0.00215283	0.0241111	-1.52751
KCNK10	-1.16292	0.759241	-3.13746	0.00188129	0.0218708	-1.53846
LINC00518	-1.01051	-2.8467	-3.08822	0.00221068	0.024589	-1.5462
IGLV4-69	1.54473	1.30256	3.11603	0.00201863	0.0230633	-1.54824
SPIB	1.1252	-0.155264	3.09618	0.00215401	0.0241146	-1.55735
NAALADL2-AS2	1.08257	-4.09755	3.07989	0.00227132	0.0250527	-1.55842
IGKV2D-29	1.51917	-0.56057	3.08582	0.00222798	0.0247215	-1.56924
ST6GAL2	1.17813	-0.200894	3.0894	0.00220214	0.0245237	-1.57435
TMEM151B	1.12131	-2.75667	3.06505	0.0023833	0.0259071	-1.59729
RFTN1P1	-1.2573	-4.81473	-3.05941	0.0024272	0.0262393	-1.61311
PLA2G4D	-1.08762	1.02227	-3.11519	0.00202422	0.0231216	-1.61711
IGHV3-73	1.54153	0.240259	3.07571	0.00230242	0.025296	-1.62012
MUCL1	-1.316	-0.338264	-3.08461	0.00223675	0.0247939	-1.63879
IGFL1	-1.31377	2.96969	-3.15284	0.00178811	0.0210859	-1.64636
PADI1	-1.07164	1.29618	-3.10896	0.00206594	0.0234046	-1.65128
CLDN17	-1.43753	-1.75943	-3.06032	0.00242006	0.0261724	-1.65384
CARD18	-1.29956	-0.829778	-3.07049	0.00234173	0.025607	-1.65607
NUPR2	1.21282	-3.30829	3.03541	0.00262228	0.0276957	-1.67539
SV2B	1.04774	-0.499099	3.04988	0.00250299	0.0268008	-1.678
IGLC2	1.30085	5.75548	3.17798	0.00164495	0.0198875	-1.6803
IL17REL	1.12828	-3.12799	3.03285	0.00264398	0.0278561	-1.68268
NOS2	1.08833	0.170131	3.0555	0.00245803	0.0264663	-1.68377
TMEM178B	1.15571	0.630384	3.06034	0.00241993	0.0261724	-1.6872
GABRB3	1.23358	-1.7789	3.03554	0.00262119	0.0276894	-1.68803
IGHV3-64	1.26651	-1.8112	3.02976	0.00267027	0.0280358	-1.70311
MRAP2	1.11379	0.79232	3.05148	0.00249014	0.0267047	-1.72115
SLCO4C1	1.04108	-2.23357	3.02055	0.00275024	0.0285813	-1.72401
PCDHB6	1.09905	-1.55663	3.02119	0.00274457	0.0285383	-1.73223
IGLL5	1.40308	4.04638	3.11097	0.00205241	0.0233214	-1.73501
AL034376.2	-1.26587	-3.02022	-3.01887	0.00276504	0.0286646	-1.73639
IGKV2-28	1.25878	-3.25574	3.00796	0.0028631	0.0294098	-1.74943
CRABP1	1.08066	-1.05275	3.01848	0.0027685	0.0286951	-1.74943
IGKV1D-16	1.39584	-1.79624	3.0089	0.00285452	0.0293381	-1.75877
IGLC3	1.29573	5.00148	3.12488	0.00196085	0.0225301	-1.77357
AC011297.1	1.27193	-3.93667	3.00075	0.00292958	0.0298864	-1.77388
IGKV1D-8	1.21228	-1.55764	3.00482	0.00289188	0.0295895	-1.7753
PPP1R1B	1.42865	-0.948337	3.00561	0.00288464	0.0295483	-1.78291
AC011473.4	-1.24688	1.95429	-3.07969	0.00227286	0.0250629	-1.78528
IGKV1-6	1.46261	1.06826	3.02876	0.00267887	0.0280672	-1.78668
MYO3B	-1.00215	0.704666	-3.04772	0.00252048	0.0269145	-1.78892
AP000844.2	-1.12983	-5.47624	-2.99837	0.00295184	0.0300563	-1.79298
IGKV1-39	1.30313	-2.52614	2.98951	0.00303609	0.0306763	-1.8027
KRT84	-1.10771	-1.90981	-2.99954	0.00294087	0.0299738	-1.81146
CHIT1	1.31842	1.4089	3.02609	0.00270188	0.0282614	-1.81661
LCE1D	-1.09798	-5.18913	-2.98551	0.00307484	0.0309192	-1.81672
BMP3	1.31542	-3.16539	2.98277	0.0031017	0.031112	-1.8169
IGKV1-8	1.34435	-0.489229	2.99673	0.00296733	0.0301542	-1.81915
PLD5	1.01539	-3.7068	2.98105	0.00311868	0.0312083	-1.82133
AMTN	-1.45978	1.41882	-3.05233	0.00248331	0.0266517	-1.83479
UGT1A6	1.41915	-0.112832	2.98846	0.00304627	0.0307408	-1.8525
LINC02167	-1.09774	-5.22757	-2.97068	0.00322254	0.0318161	-1.85742
COMP	1.31733	2.38791	3.0269	0.00269489	0.0282136	-1.87005
LNCAROD	-1.24031	-1.37036	-2.98383	0.00309134	0.0310371	-1.87457
IGLV3-27	1.44916	-0.74082	2.96834	0.00324649	0.0319702	-1.88837
VTCN1	1.3687	-0.134969	2.97291	0.00320001	0.0316713	-1.89499
TBX5	1.07899	-3.8222	2.95268	0.00341058	0.0330969	-1.89766
IGLV3-12	1.03459	-3.52348	2.94919	0.00344823	0.0333777	-1.90512
MAP7D2	1.38862	-0.321035	2.96523	0.00327849	0.0321874	-1.90935
IGKV1-5	1.40137	4.35262	3.057	0.0024462	0.0263774	-1.91491
KPRP	-1.30653	1.05009	-3.01242	0.0028226	0.0291296	-1.91946
LINC00504	-1.05615	-0.606415	-2.97493	0.0031796	0.0315258	-1.92518
IGKV1-16	1.47637	1.21127	2.97923	0.00313662	0.0312798	-1.93015
GABRG3	1.14537	-4.3252	2.94362	0.00350901	0.0337486	-1.93404
IGKV4-1	1.40296	4.49183	3.05305	0.00247753	0.0266058	-1.93722
IGHV5-78	1.00005	-3.62472	2.93286	0.00362918	0.0345615	-1.94805
IGHG4	1.4459	6.27038	3.09773	0.00214318	0.0240351	-1.9591
IGHGP	1.27623	4.1516	3.03664	0.00261197	0.0276237	-1.96388
MUC20P1	1.00437	-0.979748	2.93676	0.00358518	0.0342746	-1.9729
IL1F10	-1.14286	-1.73803	-2.93622	0.00359124	0.0343097	-1.98795
S100A12	-1.11746	2.85683	-3.0286	0.00268027	0.0280766	-1.99265
AC134879.2	1.07428	-3.64825	2.91463	0.00384139	0.0360183	-1.99601
MYPN	-1.34723	-1.31525	-2.93827	0.00356826	0.0341671	-2.00116
IGHV1-18	1.40957	3.05181	2.98947	0.00303654	0.0306763	-2.01301
TCP11	1.23774	-2.48301	2.91015	0.0038953	0.0363196	-2.01316
IGHV7-81	1.01479	-3.94979	2.90731	0.00392976	0.0365166	-2.01705
AL049870.3	1.00312	-3.98255	2.90702	0.00393336	0.0365261	-2.01843
ZIC4	1.11186	-3.50036	2.90495	0.00395863	0.0366725	-2.02102
EEF1GP1	-1.01792	-1.77162	-2.92065	0.00377007	0.0355676	-2.02529
IGKV2-30	1.1943	-1.85955	2.89994	0.0040207	0.0370455	-2.049
IGLC7	1.39485	-0.697914	2.90491	0.00395912	0.0366725	-2.0588
MZB1	1.0812	2.83673	2.97236	0.0032055	0.0316855	-2.05968
LCE1A	-1.36498	-3.55765	-2.89279	0.00411069	0.0376645	-2.06438
IGLV3-16	1.1871	-3.0725	2.88162	0.00425492	0.0384735	-2.08221
CALHM1	1.03701	-3.7128	2.87362	0.00436096	0.0391626	-2.10237
ROBO2	1.14034	-0.178612	2.88862	0.00416388	0.0380306	-2.12311
C10orf99	-1.07943	4.83218	-3.04195	0.00256779	0.0272492	-2.12352
SOSTDC1	1.47267	0.397704	2.88609	0.0041966	0.038205	-2.14603
RNF183	1.1456	-2.23585	2.85607	0.00460221	0.0407275	-2.15698
IL36G	-1.03558	4.18825	-3.00679	0.00287376	0.0294767	-2.16328
LINC01305	1.13408	-2.40683	2.85131	0.00466974	0.0411107	-2.16684
TENM1	1.14092	-1.14834	2.85576	0.00460667	0.0407497	-2.17996
IGLV1-51	1.32585	3.20706	2.93371	0.0036195	0.0345197	-2.18186
PPBP	-1.02448	-2.26894	-2.85521	0.00461439	0.040774	-2.18328
AGR3	1.12405	-4.01629	2.84343	0.00478356	0.0418392	-2.18421
ABCA13	1.07422	3.43017	2.94265	0.00351966	0.0338197	-2.18747
IGHV3OR16-13	1.02426	-3.35523	2.83945	0.00484191	0.0421547	-2.18907
SOX21-AS1	1.00906	1.32687	2.88145	0.00425707	0.0384735	-2.21854
AJAP1	-1.02929	1.50178	-2.90416	0.0039684	0.0367152	-2.23875
WFDC12	-1.38869	0.647329	-2.88371	0.00422751	0.0383393	-2.25146
UGT8	1.27429	0.921741	2.85754	0.00458158	0.0406008	-2.25261
IGHV3-30	1.26161	2.39776	2.88224	0.00424673	0.038444	-2.27105
IGKV3-15	1.24369	3.02017	2.89581	0.00407237	0.0373757	-2.27663
CDKN2B	-1.07922	4.79418	-2.98687	0.00306165	0.0308451	-2.27708
WFDC2	1.39281	2.41782	2.87546	0.0043364	0.0390057	-2.28535
IGHV3-7	1.12818	-2.10848	2.80649	0.0053511	0.045208	-2.28548
LINC01291	-1.16986	-0.234084	-2.84527	0.00475676	0.0416769	-2.29525
ENDOU	-1.00972	0.785164	-2.86396	0.00449236	0.0400097	-2.30083
IGKV3D-20	1.24319	-0.101407	2.81949	0.00514478	0.0439847	-2.30383
HORMAD1	1.62125	-0.133775	2.80982	0.00529753	0.0449347	-2.32003
IGHV2-70	1.41209	-0.255373	2.80747	0.00533525	0.0451484	-2.32592
AC103563.3	1.01978	-3.68544	2.77932	0.00580675	0.0478032	-2.34064
CAPN13	1.29407	-1.74592	2.7803	0.0057897	0.0477414	-2.35654
STRA8	1.09654	-3.47983	2.77193	0.00593669	0.0485031	-2.35881
IGHV3-53	1.30513	0.15245	2.80019	0.00545378	0.0458434	-2.36238
KRT76	-1.00433	-2.32303	-2.78115	0.0057751	0.0476424	-2.37125
IGHV4-34	1.26991	1.77269	2.81864	0.00515795	0.0440358	-2.40086
SLCO1A2	1.2809	-0.72654	2.77095	0.00595407	0.0485939	-2.40655
IGLV3-21	1.37494	4.06506	2.8692	0.00442066	0.0395696	-2.42073
ANKRD1	-1.36168	-0.170059	-2.79721	0.00550301	0.0461198	-2.42973
AC105460.1	-1.44761	-0.267914	-2.7945	0.00554795	0.0463114	-2.43526
IGHV3-23	1.2893	3.64674	2.85186	0.00466194	0.0410566	-2.43972
LRRN1	1.14396	0.213823	2.76113	0.0061313	0.049549	-2.46948
SLC9A2	1.04812	0.227634	2.75862	0.0061773	0.0498038	-2.48041
IGHV3-11	1.34676	2.01532	2.79032	0.00561812	0.0466486	-2.48673
IGHV1-24	1.37148	1.53871	2.77443	0.00589248	0.0482708	-2.4982
CCNA1	-1.14125	1.56595	-2.79925	0.00546924	0.0459382	-2.52952
ALDH3A1	1.18803	5.66391	2.86564	0.00446923	0.0398941	-2.5801
IGHV4-39	1.34296	2.98082	2.76355	0.00608723	0.0492869	-2.6217
IGHA1	1.40596	8.07811	2.88835	0.00416746	0.0380344	-2.75137
