# Supplementary material for: Combination of Radiosensitivity Gene Signature and PD-L1 Status Predicts Clinical Outcome of Patients With Locally Advanced Head and Neck Squamous Cell Carcinoma: A Study Based on The Cancer Genome Atlas Dataset
Source: Front Mol Biosci. 2021 Dec 14;8:775562. doi: 10.3389/fmolb.2021.775562 (PMC8712874; doi:10.3389/fmolb.2021.775562)
Supplement: Supplementary file 8 [file Table10.XLSX]

## Sheet: Table S10 compare_means_quantis
Cell_type	RR & PD-L1-high	Others	p.format
B cell	0.294	0.706	0.00132
Macrophage M1	0.556	0.444	0.13983
Macrophage M2	0.396	0.604	0.00044
Monocyte	0	1	0.01743
Myeloid dendritic cell	0.41	0.59	0.48929
Neutrophil	0.493	0.507	0.9793
NK cell	0.496	0.504	0.54514
T cell CD4+ (non-regulatory)	0.535	0.465	0.12273
T cell CD8+	0.257	0.743	0.1368
T cell regulatory (Tregs)	0.383	0.617	0.0123
uncharacterized cell	0.511	0.489	0.02554
