# Supplementary material for: Combination of Radiosensitivity Gene Signature and PD-L1 Status Predicts Clinical Outcome of Patients With Locally Advanced Head and Neck Squamous Cell Carcinoma: A Study Based on The Cancer Genome Atlas Dataset
Source: Front Mol Biosci. 2021 Dec 14;8:775562. doi: 10.3389/fmolb.2021.775562 (PMC8712874; doi:10.3389/fmolb.2021.775562)
Supplement: Supplementary file 9 [file Table12.XLSX]

## Sheet: Table S12 compare_means_mcp_cou
Cell_type	RR & PD-L1-high	Others	p.format
B cell	0.241	0.759	0.00079
Cancer associated fibroblast	0.448	0.552	0.39939
cytotoxicity score	0.353	0.647	0.0169
Endothelial cell	0.473	0.527	0.19398
Macrophage/Monocyte	0.44	0.56	0.26919
Monocyte	0.44	0.56	0.26919
Myeloid dendritic cell	0.37	0.63	3.8e-05
Neutrophil	0.545	0.455	0.08403
NK cell	0.412	0.588	0.53431
T cell	0.409	0.591	0.00171
T cell CD8+	0.246	0.754	0.0169
