# Supplementary material for: Combination of Radiosensitivity Gene Signature and PD-L1 Status Predicts Clinical Outcome of Patients With Locally Advanced Head and Neck Squamous Cell Carcinoma: A Study Based on The Cancer Genome Atlas Dataset
Source: Front Mol Biosci. 2021 Dec 14;8:775562. doi: 10.3389/fmolb.2021.775562 (PMC8712874; doi:10.3389/fmolb.2021.775562)
Supplement: Supplementary file 10 [file Table5.XLSX]

## Sheet: Table S5 Group_OS_DEGs_kk
ID	Description	GeneRatio	BgRatio	pvalue	p.adjust	qvalue	geneID	Count
hsa00830	Retinol metabolism	10/224	68/8075	1.57e-05	0.00388874	0.00374679	339761/56603/340665/1548/1592/216/126/6121/54577/54578	10
hsa04060	Cytokine-cytokine receptor interaction	21/224	294/8075	6.26e-05	0.00775995	0.0074767	338376/4803/56832/146433/3577/1232/133396/9173/11009/6370/50604/3439/6373/3552/1437/608/6363/651/84639/56300/5473	21
hsa00980	Metabolism of xenobiotics by cytochrome P450	9/224	77/8075	0.000259231	0.0214298	0.0206475	1548/1545/2946/2938/126/1571/54577/54578/218	9
hsa05204	Chemical carcinogenesis	9/224	82/8075	0.000417701	0.0258975	0.0249521	1548/1545/2946/2938/126/1571/54577/54578/218	9
hsa00592	alpha-Linolenic acid metabolism	5/224	25/8075	0.000530032	0.0262896	0.02533	9415/26279/123745/64600/283748	5
hsa00982	Drug metabolism - cytochrome P450	8/224	71/8075	0.000730949	0.0302126	0.0291097	1548/2946/2938/126/1571/54577/54578/218	8
hsa04514	Cell adhesion molecules	12/224	149/8075	0.000861399	0.0305182	0.0294042	29126/80380/927/100132463/1365/9369/7412/9378/6403/22871/26285/79679	12
hsa00591	Linoleic acid metabolism	5/224	29/8075	0.0010824	0.0335545	0.0323296	26279/1571/123745/64600/283748	5
hsa04061	Viral protein interaction with cytokine and cytokine receptor	9/224	100/8075	0.00176293	0.0485785	0.0468053	146433/3577/1232/11009/6370/50604/6373/6363/5473	9
