# Supplementary material for: Combination of Radiosensitivity Gene Signature and PD-L1 Status Predicts Clinical Outcome of Patients With Locally Advanced Head and Neck Squamous Cell Carcinoma: A Study Based on The Cancer Genome Atlas Dataset
Source: Front Mol Biosci. 2021 Dec 14;8:775562. doi: 10.3389/fmolb.2021.775562 (PMC8712874; doi:10.3389/fmolb.2021.775562)
Supplement: Supplementary file 11 [file Table13.XLSX]

## Sheet: Table S13 compare_means_epic_ta
Cell_type	RR & PD-L1-high	Others	p.format
B cell	0.2	0.8	0.00063
Cancer associated fibroblast	0.413	0.587	0.25868
Endothelial cell	0.446	0.554	0.06825
Macrophage	0.434	0.566	0.31544
NK cell	0.241	0.759	0.10913
T cell CD4+	0.55	0.45	0.00796
T cell CD8+	0.532	0.468	0.60853
uncharacterized cell	0.526	0.474	0.22363
