# Supplementary material for: Combination of Radiosensitivity Gene Signature and PD-L1 Status Predicts Clinical Outcome of Patients With Locally Advanced Head and Neck Squamous Cell Carcinoma: A Study Based on The Cancer Genome Atlas Dataset
Source: Front Mol Biosci. 2021 Dec 14;8:775562. doi: 10.3389/fmolb.2021.775562 (PMC8712874; doi:10.3389/fmolb.2021.775562)
Supplement: Supplementary file 12 [file Table7.XLSX]

## Sheet: Table S7 cox1_table
Gena name	HR (95%CI)	p	Database
INA	0.38 (0.23-0.62)	<0.001	TCGA
TMEM178B	0.39 (0.24-0.64)	<0.001	TCGA
EPHX3	0.43 (0.26-0.7)	0.001	TCGA
IGHV3-20	0.43 (0.26-0.71)	0.001	TCGA
NTRK2	0.44 (0.27-0.72)	0.001	TCGA
AL354766.2	0.44 (0.27-0.72)	0.001	TCGA
AC005696.4	0.45 (0.28-0.73)	0.001	TCGA
BX293535.1	0.45 (0.27-0.74)	0.002	TCGA
AL928742.1	0.46 (0.28-0.74)	0.002	TCGA
AL161645.1	0.46 (0.28-0.75)	0.002	TCGA
CCL25	0.46 (0.28-0.75)	0.002	TCGA
IGLV4-69	0.48 (0.29-0.78)	0.003	TCGA
POU4F1	0.48 (0.3-0.77)	0.002	TCGA
SAMD12	0.48 (0.3-0.78)	0.003	TCGA
SLC44A4	0.49 (0.3-0.79)	0.004	TCGA
AL353597.3	0.49 (0.3-0.8)	0.004	TCGA
ALDH1A1	0.49 (0.3-0.79)	0.004	TCGA
ALDH3A1	0.5 (0.31-0.8)	0.004	TCGA
LRRN1	0.5 (0.31-0.8)	0.004	TCGA
C10orf105	0.5 (0.31-0.81)	0.005	TCGA
PBX1	0.51 (0.31-0.82)	0.005	TCGA
IGHV3-33	0.51 (0.31-0.82)	0.006	TCGA
IL34	0.51 (0.31-0.83)	0.006	TCGA
AC010643.1	0.51 (0.32-0.82)	0.006	TCGA
FAM3B	0.51 (0.32-0.82)	0.006	TCGA
LINC01305	0.51 (0.32-0.82)	0.006	TCGA
MUC4	0.52 (0.32-0.83)	0.007	TCGA
AL049870.3	0.52 (0.32-0.84)	0.008	TCGA
IGHV1-2	0.52 (0.32-0.84)	0.008	TCGA
GATM	0.52 (0.32-0.84)	0.008	TCGA
COLCA1	0.52 (0.32-0.84)	0.008	TCGA
SOWAHA	0.52 (0.32-0.84)	0.008	TCGA
SHISA8	0.52 (0.33-0.84)	0.008	TCGA
MGAT3	0.53 (0.33-0.85)	0.008	TCGA
KCNH4	0.53 (0.33-0.85)	0.009	TCGA
HLF	0.53 (0.33-0.85)	0.008	TCGA
PNOC	0.53 (0.33-0.86)	0.011	TCGA
SOX2	0.53 (0.33-0.86)	0.01	TCGA
IGHV3-73	0.53 (0.33-0.86)	0.01	TCGA
IGLC7	0.53 (0.33-0.86)	0.011	TCGA
CNR1	0.53 (0.33-0.86)	0.01	TCGA
CD79A	0.54 (0.33-0.87)	0.011	TCGA
TTC6	0.54 (0.33-0.87)	0.011	TCGA
CBS	0.54 (0.33-0.86)	0.01	TCGA
PLD5	0.54 (0.33-0.88)	0.012	TCGA
SELENBP1	0.54 (0.33-0.88)	0.013	TCGA
SOX21	0.54 (0.34-0.88)	0.013	TCGA
SNX31	0.54 (0.34-0.87)	0.012	TCGA
RNF165	0.54 (0.34-0.87)	0.012	TCGA
CD19	0.54 (0.34-0.88)	0.012	TCGA
CYP26A1	0.54 (0.34-0.88)	0.012	TCGA
SLITRK5	0.55 (0.34-0.88)	0.012	TCGA
CYP27A1	0.55 (0.34-0.88)	0.014	TCGA
CACNA1B	0.55 (0.34-0.88)	0.013	TCGA
IGHG2	0.55 (0.34-0.88)	0.014	TCGA
SALL3	0.55 (0.34-0.89)	0.015	TCGA
IGHV3-11	0.55 (0.34-0.89)	0.015	TCGA
C15orf56	0.56 (0.35-0.89)	0.015	TCGA
SOX21-AS1	0.56 (0.34-0.9)	0.017	TCGA
ARHGEF26	0.56 (0.34-0.9)	0.016	TCGA
SOSTDC1	0.56 (0.35-0.89)	0.015	TCGA
PCLO	0.56 (0.34-0.9)	0.018	TCGA
ZNF541	0.56 (0.35-0.9)	0.016	TCGA
CD8B2	0.56 (0.35-0.9)	0.017	TCGA
GCHFR	0.56 (0.35-0.9)	0.017	TCGA
SVIP	0.56 (0.35-0.9)	0.018	TCGA
AC010280.1	0.56 (0.35-0.91)	0.019	TCGA
NKX2-4	0.56 (0.35-0.92)	0.022	TCGA
WNK3	0.56 (0.35-0.91)	0.019	TCGA
AC019171.1	0.57 (0.35-0.92)	0.022	TCGA
MS4A1	0.57 (0.35-0.91)	0.02	TCGA
INSM1	0.57 (0.36-0.91)	0.02	TCGA
AC011297.1	0.57 (0.36-0.92)	0.02	TCGA
IGHV4-34	0.57 (0.36-0.92)	0.021	TCGA
FOXJ1	0.57 (0.36-0.92)	0.021	TCGA
CYP2A6	0.57 (0.36-0.92)	0.021	TCGA
IRX6	0.57 (0.36-0.92)	0.021	TCGA
SAMD12-AS1	0.58 (0.36-0.93)	0.023	TCGA
TMEM35A	0.58 (0.36-0.94)	0.026	TCGA
FAM171A1	0.58 (0.36-0.93)	0.023	TCGA
MFSD4A	0.58 (0.36-0.93)	0.024	TCGA
LINC01896	0.58 (0.34-0.99)	0.045	TCGA
B3GALT5	0.58 (0.36-0.94)	0.025	TCGA
IGLV2-14	0.58 (0.36-0.94)	0.028	TCGA
BLK	0.58 (0.36-0.94)	0.028	TCGA
PYDC1	0.58 (0.36-0.95)	0.029	TCGA
HRASLS5	0.59 (0.36-0.95)	0.029	TCGA
TRBV30	0.59 (0.37-0.94)	0.026	TCGA
IGLC3	0.59 (0.36-0.95)	0.03	TCGA
IGHG3	0.59 (0.36-0.95)	0.029	TCGA
RHOXF1-AS1	0.59 (0.37-0.94)	0.027	TCGA
PLA2G2D	0.59 (0.36-0.95)	0.031	TCGA
IGHV3-7	0.59 (0.37-0.95)	0.029	TCGA
TNFRSF17	0.59 (0.37-0.95)	0.029	TCGA
SBK1	0.59 (0.37-0.94)	0.028	TCGA
CYP2E1	0.59 (0.37-0.95)	0.03	TCGA
ELN	0.59 (0.37-0.95)	0.03	TCGA
AC130456.2	0.59 (0.36-0.98)	0.04	TCGA
IGHD	0.6 (0.37-0.95)	0.031	TCGA
MYH14	0.6 (0.37-0.96)	0.032	TCGA
CAPN9	0.6 (0.37-0.96)	0.032	TCGA
ARHGAP4	0.6 (0.37-0.97)	0.035	TCGA
IGSF10	0.6 (0.37-0.96)	0.034	TCGA
AC009264.1	0.6 (0.37-0.98)	0.04	TCGA
COL9A2	0.6 (0.38-0.98)	0.039	TCGA
SELP	0.6 (0.38-0.97)	0.037	TCGA
DERL3	0.6 (0.38-0.98)	0.039	TCGA
IGHV2-70	0.6 (0.38-0.97)	0.038	TCGA
DOC2B	0.61 (0.37-0.98)	0.041	TCGA
IGHA1	0.61 (0.38-0.97)	0.038	TCGA
IGHV3-30	0.61 (0.38-0.98)	0.04	TCGA
IGKV2OR22-3	0.61 (0.38-0.98)	0.043	TCGA
HNF1A	0.61 (0.38-0.99)	0.046	TCGA
CLDN3	0.62 (0.38-0.99)	0.043	TCGA
STRA8	0.62 (0.38-0.99)	0.045	TCGA
ADH1C	0.62 (0.39-0.99)	0.044	TCGA
AC020907.1	0.62 (0.39-0.99)	0.045	TCGA
IGLC2	0.62 (0.39-0.99)	0.046	TCGA
MUC20P1	0.62 (0.39-0.99)	0.046	TCGA
IGKV2-30	0.62 (0.39-1)	0.048	TCGA
MIR8071-2	0.62 (0.39-0.99)	0.047	TCGA
AL583785.1	0.62 (0.39-1)	0.048	TCGA
TMEM211	0.62 (0.39-0.99)	0.047	TCGA
Z85994.1	1.6 (1-2.57)	0.049	TCGA
AC008687.6	1.6 (1-2.57)	0.049	TCGA
SLITRK6	1.61 (1-2.58)	0.048	TCGA
PAEP	1.61 (1.01-2.58)	0.045	TCGA
IL1A	1.62 (1.01-2.59)	0.045	TCGA
LINC00707	1.62 (1.01-2.59)	0.045	TCGA
INHBA-AS1	1.62 (1.01-2.61)	0.046	TCGA
RN7SL151P	1.62 (1.01-2.62)	0.046	TCGA
AL359922.3	1.62 (1.01-2.61)	0.045	TCGA
PCNPP3	1.64 (1.02-2.62)	0.041	TCGA
ANKRD1	1.64 (1.01-2.67)	0.044	TCGA
HLA-V	1.64 (1.02-2.65)	0.041	TCGA
LINC00518	1.65 (1.03-2.63)	0.037	TCGA
SLC6A11	1.65 (1.03-2.63)	0.037	TCGA
TENM2	1.65 (1.03-2.64)	0.038	TCGA
LINC01357	1.66 (1.03-2.65)	0.035	TCGA
DLX1	1.66 (1.04-2.65)	0.034	TCGA
TM4SF19-TCTEX1D2	1.66 (1.04-2.66)	0.035	TCGA
CCBE1	1.66 (1.04-2.67)	0.034	TCGA
LINC01546	1.68 (1.03-2.71)	0.036	TCGA
LINC01293	1.68 (1.05-2.69)	0.03	TCGA
LINC00460	1.68 (1.05-2.69)	0.029	TCGA
DLX2	1.69 (1.05-2.69)	0.029	TCGA
LINC01116	1.69 (1.05-2.72)	0.031	TCGA
SLC31A2	1.69 (1.05-2.71)	0.029	TCGA
LINC02454	1.7 (1.05-2.73)	0.029	TCGA
TENM3-AS1	1.7 (1.06-2.72)	0.028	TCGA
C20orf141	1.7 (1.06-2.73)	0.029	TCGA
VEGFC	1.71 (1.07-2.74)	0.026	TCGA
HS1BP3-IT1	1.72 (1.07-2.76)	0.026	TCGA
FOXA2	1.72 (1.06-2.77)	0.027	TCGA
LINC01356	1.72 (1.07-2.77)	0.026	TCGA
PLPPR5	1.72 (1.07-2.77)	0.025	TCGA
LINC02178	1.72 (1.07-2.77)	0.025	TCGA
LINC02574	1.73 (1.07-2.79)	0.025	TCGA
AL161431.1	1.74 (1.08-2.78)	0.021	TCGA
LINC00520	1.75 (1.09-2.8)	0.021	TCGA
AC002066.1	1.75 (1.09-2.8)	0.02	TCGA
AKNAD1	1.76 (1.09-2.83)	0.021	TCGA
KRTAP2-3	1.77 (1.1-2.85)	0.019	TCGA
SH3TC2	1.78 (1.1-2.88)	0.019	TCGA
NAV3	1.78 (1.11-2.87)	0.017	TCGA
2021-12-01	1.8 (1.12-2.9)	0.015	TCGA
SH2D5	1.8 (1.13-2.89)	0.014	TCGA
PSG9	1.81 (1.12-2.93)	0.016	TCGA
IL20	1.81 (1.12-2.94)	0.016	TCGA
AC008063.2	1.82 (1.13-2.93)	0.014	TCGA
PSG6	1.82 (1.12-2.95)	0.015	TCGA
TM4SF19	1.82 (1.12-2.95)	0.015	TCGA
F2RL1	1.82 (1.13-2.94)	0.014	TCGA
SCAT1	1.84 (1.15-2.96)	0.011	TCGA
LUARIS	1.85 (1.15-2.98)	0.012	TCGA
ZFPM2-AS1	1.85 (1.16-2.96)	0.01	TCGA
WTAPP1	1.86 (1.15-3.02)	0.011	TCGA
LINC01179	1.87 (1.14-3.06)	0.013	TCGA
KHSRPP1	1.87 (1.16-3.02)	0.011	TCGA
LINC02551	1.87 (1.16-3.01)	0.01	TCGA
AC025419.1	1.89 (1.17-3.05)	0.009	TCGA
CCNA1	1.91 (1.18-3.09)	0.008	TCGA
LINC00941	1.91 (1.19-3.07)	0.008	TCGA
KLK5	1.92 (1.18-3.13)	0.009	TCGA
LINP1	1.93 (1.2-3.1)	0.007	TCGA
LNCAROD	1.93 (1.19-3.13)	0.008	TCGA
LINC01204	1.97 (1.22-3.19)	0.006	TCGA
LMX1B	1.97 (1.22-3.2)	0.006	TCGA
LINC01998	2.01 (1.25-3.24)	0.004	TCGA
LINC02434	2.04 (1.25-3.32)	0.004	TCGA
AL049775.1	2.04 (1.26-3.32)	0.004	TCGA
ACTBL2	2.06 (1.26-3.36)	0.004	TCGA
CCR3	2.09 (1.29-3.38)	0.003	TCGA
WNT7A	2.09 (1.27-3.44)	0.004	TCGA
NT5E	2.11 (1.3-3.41)	0.002	TCGA
TRIML2	2.13 (1.31-3.46)	0.002	TCGA
ITGB1-DT	2.13 (1.31-3.47)	0.002	TCGA
CSF2	2.15 (1.32-3.5)	0.002	TCGA
MYOSLID	2.16 (1.33-3.52)	0.002	TCGA
RPSAP52	2.2 (1.35-3.59)	0.002	TCGA
LINC01213	2.21 (1.37-3.58)	0.001	TCGA
AL049775.3	2.21 (1.37-3.59)	0.001	TCGA
LINC02029	2.22 (1.38-3.58)	0.001	TCGA
TH	2.24 (1.36-3.68)	0.002	TCGA
AP000844.2	2.26 (1.21-4.21)	0.01	TCGA
FGF5	2.28 (1.41-3.71)	0.001	TCGA
PSORS1C1	2.28 (1.39-3.74)	0.001	TCGA
AREG	2.37 (1.45-3.89)	0.001	TCGA
NLRP3P1	2.38 (1.46-3.88)	0.001	TCGA
MMP10	2.45 (1.5-4.02)	<0.001	TCGA
LINC00052	2.51 (1.53-4.14)	<0.001	TCGA
LINC02535	2.61 (1.59-4.29)	<0.001	TCGA
CPA4	2.91 (1.75-4.86)	<0.001	TCGA
GLS2	0.37 (0.22-0.6)	<0.001	GEO
MYH141	0.41 (0.25-0.66)	<0.001	GEO
RBM11	0.43 (0.27-0.7)	0.001	GEO
RBM111	0.48 (0.3-0.77)	0.002	GEO
MUC44	0.48 (0.3-0.77)	0.002	GEO
POU4F1	0.5 (0.31-0.8)	0.004	GEO
CYP26A1	0.5 (0.31-0.8)	0.004	GEO
HLF	0.51 (0.32-0.82)	0.005	GEO
UGT1A7	0.52 (0.32-0.83)	0.006	GEO
FTCD	0.54 (0.34-0.87)	0.01	GEO
CAPN13	0.55 (0.35-0.88)	0.013	GEO
SPDYC	0.57 (0.36-0.9)	0.017	GEO
ZNF541	0.57 (0.36-0.9)	0.017	GEO
AMIGO2	0.57 (0.36-0.9)	0.017	GEO
UGT1A61	0.57 (0.36-0.91)	0.019	GEO
VTCN1	0.58 (0.36-0.92)	0.02	GEO
RNF183	0.58 (0.36-0.91)	0.019	GEO
DLX6	0.58 (0.36-0.92)	0.021	GEO
MYH14	0.58 (0.37-0.92)	0.02	GEO
SYCP21	0.58 (0.37-0.92)	0.022	GEO
WFDC23	0.58 (0.36-0.93)	0.024	GEO
UGT1A6	0.59 (0.37-0.94)	0.026	GEO
GALNT5	0.59 (0.37-0.94)	0.028	GEO
ISL1	0.6 (0.38-0.94)	0.027	GEO
CCDC8	0.6 (0.38-0.95)	0.029	GEO
RNF165	0.6 (0.38-0.95)	0.029	GEO
NTRK2	0.6 (0.38-0.95)	0.029	GEO
HIF3A	0.6 (0.38-0.96)	0.032	GEO
SERPINB7	0.6 (0.38-0.95)	0.03	GEO
LIPK	0.61 (0.38-0.96)	0.032	GEO
KATNAL2	0.61 (0.38-0.96)	0.033	GEO
NKX2-3	0.61 (0.38-0.97)	0.037	GEO
WNK3	0.61 (0.38-0.97)	0.037	GEO
DPY19L2P1	0.61 (0.38-0.96)	0.034	GEO
DLGAP1	0.61 (0.39-0.97)	0.036	GEO
MYO3A	0.61 (0.38-0.98)	0.039	GEO
NPTXR	0.62 (0.39-0.98)	0.041	GEO
IL34	0.62 (0.39-0.98)	0.039	GEO
CLGN1	0.62 (0.39-0.98)	0.043	GEO
GCHFR	0.62 (0.39-0.98)	0.04	GEO
NTRK21	0.62 (0.39-0.98)	0.042	GEO
CBS	0.62 (0.39-0.99)	0.043	GEO
NTRK22	0.62 (0.39-0.98)	0.041	GEO
COL9A2	0.62 (0.39-0.98)	0.041	GEO
KRT19	0.62 (0.39-1)	0.048	GEO
PCLO	0.62 (0.4-0.98)	0.043	GEO
SERPINB71	0.63 (0.4-0.99)	0.047	GEO
GLB1L2	0.63 (0.4-0.99)	0.046	GEO
IGFBPL1	1.61 (1.01-2.55)	0.044	GEO
IFI6	1.62 (1.02-2.59)	0.043	GEO
CA21	1.62 (1.02-2.57)	0.039	GEO
NR5A1	1.62 (1.03-2.57)	0.038	GEO
CAV11	1.63 (1.03-2.58)	0.036	GEO
IL1RL1	1.64 (1.03-2.61)	0.036	GEO
ANKRD1	1.65 (1.04-2.61)	0.034	GEO
KANK4	1.65 (1.03-2.63)	0.037	GEO
VEGFC	1.7 (1.07-2.7)	0.026	GEO
CYP26B1	1.7 (1.07-2.7)	0.024	GEO
CA2	1.76 (1.11-2.79)	0.017	GEO
OTX2	1.78 (1.12-2.82)	0.014	GEO
PSG61	1.8 (1.13-2.86)	0.014	GEO
PPP4R4	1.84 (1.16-2.92)	0.01	GEO
PPBP	2 (1.25-3.22)	0.004	GEO
